# Supplementary material for: (2E)-2-[(2H-1,3-Benzodioxol-5-yl)methyl­idene]-2,3-dihydro-1H-inden-1-one
Source: Acta Crystallogr Sect E Struct Rep Online. 2012 Mar 10;68(Pt 4):o1015. doi: 10.1107/S1600536812009464 (PMC3343980; doi:10.1107/S1600536812009464)
Supplement: Supplementary file 1 [file e-68-o1015-sup1.cif]

##############################################################################
#                                                                            #
# This CIF contains the data in a paper accepted for publication in          #
# Acta Crystallographica Section E. It conforms to the requirements of       #
# Notes for Authors for Acta Crystallographica Section E, and has been       #
# peer reviewed under the auspices of the IUCr Commission on Journals.       #
#                                                                            #
# Full details of the Crystallographic Information File format               #
# are given in the paper "The Crystallographic Information File (CIF):       #
# a New Standard Archive File for Crystallography" by S. R. Hall, F. H.      #
# Allen and I. D. Brown [Acta Cryst. (1991), A47, 655-685].                  #
#                                                                            #
# The current version of the core CIF dictionary is obtainable from          #
# ftp://ftp.iucr.org/pub/cif_core.dic.                                       #
#                                                                            #
# Software is freely available for graphical display of the structure(s)     #
# in this CIF. For information consult the CIF software page                 #
# http://www.iucr.org/resources/cif/software.                                #
#                                                                            #
# This file may be used for bona fide research purposes within the           #
# scientific community so long as proper attribution is given to the journal # 
# article from which it was obtained.                                        #
#                                                                            #
##############################################################################
data_global
_audit_creation_method     SHELXL-97
_journal_date_recd_electronic     2012-03-04
_journal_date_accepted     2012-03-04
_journal_name_full     'Acta Crystallographica, Section E'
_journal_year     2012
_journal_volume     68
_journal_issue      4
_journal_page_first     o1015
_journal_page_last     o1015
_journal_paper_category     QO
_journal_paper_doi     10.1107/S1600536812009464
_journal_coeditor_code     HB6667
_publ_contact_author_name     ' Edward RT Tiekink '
_publ_contact_author_address
;
Department of Chemistry, University of Malaya,
50603 Kuala Lumpur, Malaysia
;
_publ_contact_author_email
;
edward.tiekink@gmail.com
;
_publ_contact_author_fax     ' +60 3 7967 4193 '
_publ_contact_author_phone     ' +60 3 7967 6775 '
_publ_section_title
;\
(2<i>E</i>)-2-[(2<i>H</i>-1,3-Benzodioxol-5-yl)methylidene]-2,3-dihydro-\
1<i>H</i>-inden-1-one
;
loop_
    _publ_author_name
    _publ_author_footnote
    _publ_author_address
    'Abdullah M. Asiri'
;
Additional correspondence author, e-mail: aasiri2@kau.edu.sa.
;
;
Chemistry Department, Faculty of Science, King Abdulaziz University,
PO Box 80203, Jeddah, Saudi Arabia
and
The Center of Excellence for Advanced Materials Research,
King Abdulaziz University, Jeddah, PO Box 80203, Saudi Arabia
;
    'Hassan M. Faidallah' .
;
Chemistry Department, Faculty of Science, King Abdulaziz University,
PO Box 80203, Jeddah, Saudi Arabia
;
    'Khulud F. Al-Nemari' .
;
Chemistry Department, Faculty of Science, King Abdulaziz University,
PO Box 80203, Jeddah, Saudi Arabia
and
The Center of Excellence for Advanced Materials Research,
King Abdulaziz University, Jeddah, PO Box 80203, Saudi Arabia
;
    'Ng, Seik Weng' .
;
Department of Chemistry, University of Malaya,
50603 Kuala Lumpur, Malaysia
Chemistry Department, Faculty of Science, King Abdulaziz University,
PO Box 80203, Jeddah, Saudi Arabia
;
    'Tiekink, Edward R. T.' .
;
Department of Chemistry, University of Malaya,
50603 Kuala Lumpur, Malaysia
;
data_I
_audit_creation_method     SHELXL-97
_chemical_name_systematic
;
(2<i>E</i>)-2-[(2<i>H</i>-1,3-Benzodioxol-5-yl)methylidene]-2,3-dihydro-
1<i>H</i>-inden-1-one
;
_chemical_name_common     ?
_chemical_formula_moiety     'C17 H12 O3'
_chemical_formula_sum     'C17 H12 O3'
_chemical_formula_iupac     'C17 H12 O3'
_chemical_formula_weight     264.27
_chemical_melting_point     ?
_symmetry_cell_setting     orthorhombic
_symmetry_space_group_name_H-M     'P b c a'
_symmetry_space_group_name_Hall     '-P 2ac 2ab'
loop_
    _symmetry_equiv_pos_as_xyz
    'x, y, z'
    '-x+1/2, -y, z+1/2'
    '-x, y+1/2, -z+1/2'
    'x+1/2, -y+1/2, -z'
    '-x, -y, -z'
    'x-1/2, y, -z-1/2'
    'x, -y-1/2, z-1/2'
    '-x-1/2, y-1/2, z'
_cell_length_a     12.6102(12)
_cell_length_b     7.3497(10)
_cell_length_c     26.569(4)
_cell_angle_alpha     90.00
_cell_angle_beta     90.00
_cell_angle_gamma     90.00
_cell_volume     2462.5(5)
_cell_formula_units_Z     8
_cell_measurement_reflns_used     930
_cell_measurement_theta_min     2.8048
_cell_measurement_theta_max     27.5019
_cell_measurement_temperature     100(2)
_exptl_crystal_description     prism
_exptl_crystal_colour     'light-yellow'
_exptl_crystal_size_max     0.35
_exptl_crystal_size_mid     0.10
_exptl_crystal_size_min     0.05
_exptl_crystal_density_diffrn     1.426
_exptl_crystal_density_meas     ?
_exptl_crystal_density_method     'not measured'
_exptl_crystal_F_000     1104
_exptl_absorpt_coefficient_mu     0.098
_exptl_absorpt_correction_type     multi-scan
_exptl_absorpt_process_details     '(CrysAlis PRO; Agilent, 2011)'
_exptl_absorpt_correction_T_min     0.9666
_exptl_absorpt_correction_T_max     0.9951
_diffrn_ambient_temperature     100(2)
_diffrn_radiation_type     MoK\a
_diffrn_radiation_wavelength     0.71073
_diffrn_radiation_source     'SuperNova (Mo) X-ray Source'
_diffrn_radiation_monochromator     Mirror
_diffrn_measurement_device_type
                  'Agilent SuperNova Dual diffractometer with an Atlas detector'
_diffrn_measurement_method     '\w scan'
_diffrn_detector_area_resol_mean     10.4041
_diffrn_reflns_number     6424
_diffrn_reflns_av_R_equivalents     0.0573
_diffrn_reflns_av_sigmaI/netI     0.0832
_diffrn_reflns_theta_min     3.23
_diffrn_reflns_theta_max     27.56
_diffrn_reflns_theta_full     27.56
_diffrn_measured_fraction_theta_max     0.992
_diffrn_measured_fraction_theta_full     0.992
_diffrn_reflns_limit_h_min     -16
_diffrn_reflns_limit_h_max     8
_diffrn_reflns_limit_k_min     -9
_diffrn_reflns_limit_k_max     6
_diffrn_reflns_limit_l_min     -34
_diffrn_reflns_limit_l_max     22
_diffrn_standards_number     0
_diffrn_standards_interval_count     0
_diffrn_standards_interval_time     0
_diffrn_standards_decay_%     0
_reflns_number_total     2820
_reflns_number_gt     1697
_reflns_threshold_expression     I>2\s(I)
_refine_ls_structure_factor_coef     Fsqd
_refine_ls_matrix_type     full
_refine_ls_R_factor_all     0.1053
_refine_ls_R_factor_gt     0.0553
_refine_ls_wR_factor_gt     0.1090
_refine_ls_wR_factor_ref     0.1355
_refine_ls_goodness_of_fit_ref     0.982
_refine_ls_restrained_S_all     0.982
_refine_ls_number_reflns     2820
_refine_ls_number_parameters     181
_refine_ls_number_restraints     0
_refine_ls_hydrogen_treatment     constr
_refine_ls_weighting_scheme     calc
_refine_ls_weighting_details
                 'calc w=1/[\s^2^(Fo^2^)+(0.0502P)^2^] where P=(Fo^2^+2Fc^2^)/3'
_atom_sites_solution_hydrogens     geom
_atom_sites_solution_primary     direct
_atom_sites_solution_secondary     difmap
_refine_ls_shift/su_max     0.001
_refine_ls_shift/su_mean     0.001
_refine_diff_density_max     0.260
_refine_diff_density_min     -0.258
_refine_ls_extinction_method     none
_refine_ls_extinction_coef     ?
loop_
    _atom_type_symbol
    _atom_type_description
    _atom_type_scat_dispersion_real
    _atom_type_scat_dispersion_imag
    _atom_type_scat_source
    'C' 'C' 0.0033 0.0016
                         'International Tables Vol C Tables 4.2.6.8 and 6.1.1.4'
    'H' 'H' 0.0000 0.0000
                         'International Tables Vol C Tables 4.2.6.8 and 6.1.1.4'
    'O' 'O' 0.0106 0.0060
                         'International Tables Vol C Tables 4.2.6.8 and 6.1.1.4'
_computing_data_collection     'CrysAlis PRO (Agilent, 2011)'
_computing_cell_refinement     'CrysAlis PRO (Agilent, 2011)'
_computing_data_reduction     'CrysAlis PRO (Agilent, 2011)'
_computing_structure_solution     'SHELXS97 (Sheldrick, 2008)'
_computing_structure_refinement     'SHELXL97 (Sheldrick, 2008)'
_computing_molecular_graphics
                      'ORTEP-3 (Farrugia, 1997) and DIAMOND (Brandenburg, 2006)'
_computing_publication_material     'publCIF (Westrip, 2010)'
loop_
    _atom_site_type_symbol
    _atom_site_label
    _atom_site_fract_x
    _atom_site_fract_y
    _atom_site_fract_z
    _atom_site_U_iso_or_equiv
    _atom_site_adp_type
    _atom_site_calc_flag
    _atom_site_refinement_flags
    _atom_site_occupancy
    _atom_site_symmetry_multiplicity
    _atom_site_disorder_assembly
    _atom_site_disorder_group
    O O1 0.92949(12) 0.5693(2) 0.65488(6) 0.0275(4) Uani d . 1 1 . .
    O O2 0.61242(12) 0.2489(2) 0.41852(5) 0.0283(4) Uani d . 1 1 . .
    O O3 0.75515(12) 0.1445(2) 0.37080(6) 0.0283(4) Uani d . 1 1 . .
    C C1 0.83441(19) 0.5422(3) 0.64704(8) 0.0212(5) Uani d . 1 1 . .
    C C2 0.74657(18) 0.5690(3) 0.68310(8) 0.0197(5) Uani d . 1 1 . .
    C C3 0.75035(19) 0.6274(3) 0.73287(8) 0.0231(5) Uani d . 1 1 . .
    H H3 0.8154 0.6647 0.7476 0.028 Uiso calc R 1 1 . .
    C C4 0.65715(19) 0.6298(3) 0.76036(8) 0.0267(6) Uani d . 1 1 . .
    H H4 0.6578 0.6709 0.7943 0.032 Uiso calc R 1 1 . .
    C C5 0.5625(2) 0.5723(3) 0.73861(9) 0.0291(6) Uani d . 1 1 . .
    H H5 0.4996 0.5711 0.7583 0.035 Uiso calc R 1 1 . .
    C C6 0.55825(19) 0.5165(3) 0.68870(8) 0.0263(6) Uani d . 1 1 . .
    H H6 0.4931 0.4781 0.6742 0.032 Uiso calc R 1 1 . .
    C C7 0.65094(18) 0.5179(3) 0.66035(8) 0.0210(5) Uani d . 1 1 . .
    C C8 0.66690(17) 0.4682(3) 0.60554(8) 0.0200(5) Uani d . 1 1 . .
    H H8A 0.6391 0.3449 0.5983 0.024 Uiso calc R 1 1 . .
    H H8B 0.6314 0.5569 0.5831 0.024 Uiso calc R 1 1 . .
    C C9 0.78635(18) 0.4750(3) 0.59906(8) 0.0199(5) Uani d . 1 1 . .
    C C10 0.84909(18) 0.4281(3) 0.56046(8) 0.0207(5) Uani d . 1 1 . .
    H H10 0.9227 0.4445 0.5665 0.025 Uiso calc R 1 1 . .
    C C11 0.82372(18) 0.3562(3) 0.51066(8) 0.0194(5) Uani d . 1 1 . .
    C C12 0.90839(19) 0.2975(3) 0.48054(8) 0.0254(5) Uani d . 1 1 . .
    H H12 0.9785 0.3069 0.4934 0.030 Uiso calc R 1 1 . .
    C C13 0.89343(19) 0.2255(3) 0.43228(8) 0.0266(5) Uani d . 1 1 . .
    H H13 0.9514 0.1870 0.4121 0.032 Uiso calc R 1 1 . .
    C C14 0.79071(19) 0.2135(3) 0.41575(8) 0.0221(5) Uani d . 1 1 . .
    C C15 0.70630(17) 0.2729(3) 0.44464(8) 0.0197(5) Uani d . 1 1 . .
    C C16 0.71892(18) 0.3447(3) 0.49167(8) 0.0210(5) Uani d . 1 1 . .
    H H16 0.6599 0.3851 0.5109 0.025 Uiso calc R 1 1 . .
    C C17 0.64264(19) 0.1752(4) 0.37035(8) 0.0296(6) Uani d . 1 1 . .
    H H17A 0.6048 0.0593 0.3642 0.036 Uiso calc R 1 1 . .
    H H17B 0.6239 0.2616 0.3432 0.036 Uiso calc R 1 1 . .
loop_
    _atom_site_aniso_label
    _atom_site_aniso_U_11
    _atom_site_aniso_U_22
    _atom_site_aniso_U_33
    _atom_site_aniso_U_12
    _atom_site_aniso_U_13
    _atom_site_aniso_U_23
    O1 0.0173(9) 0.0395(10) 0.0256(9) -0.0010(7) -0.0025(7) -0.0025(8)
    O2 0.0210(9) 0.0432(11) 0.0206(8) -0.0023(8) -0.0017(7) -0.0073(7)
    O3 0.0210(9) 0.0422(10) 0.0217(8) -0.0029(8) 0.0018(7) -0.0092(8)
    C1 0.0204(13) 0.0226(12) 0.0206(11) 0.0005(10) -0.0012(10) 0.0010(9)
    C2 0.0202(12) 0.0193(11) 0.0196(11) 0.0004(10) 0.0017(10) 0.0007(9)
    C3 0.0221(13) 0.0265(12) 0.0207(11) -0.0010(10) -0.0025(10) 0.0012(10)
    C4 0.0299(14) 0.0312(13) 0.0189(11) 0.0050(11) 0.0016(11) -0.0016(10)
    C5 0.0233(14) 0.0379(15) 0.0261(12) 0.0057(11) 0.0056(11) 0.0000(11)
    C6 0.0205(13) 0.0352(14) 0.0231(12) 0.0021(11) 0.0006(10) 0.0018(10)
    C7 0.0195(12) 0.0203(11) 0.0230(11) 0.0021(10) 0.0002(10) 0.0009(9)
    C8 0.0183(12) 0.0218(11) 0.0200(11) -0.0009(10) 0.0008(10) -0.0004(9)
    C9 0.0186(12) 0.0214(11) 0.0199(11) 0.0002(10) -0.0001(10) 0.0015(9)
    C10 0.0156(12) 0.0231(12) 0.0234(11) -0.0021(9) -0.0010(10) 0.0030(10)
    C11 0.0195(12) 0.0195(11) 0.0191(10) -0.0012(10) 0.0013(10) 0.0026(9)
    C12 0.0177(13) 0.0333(13) 0.0251(11) -0.0028(10) 0.0009(10) 0.0006(10)
    C13 0.0183(13) 0.0353(13) 0.0260(12) -0.0006(11) 0.0052(11) -0.0019(10)
    C14 0.0231(13) 0.0257(12) 0.0175(10) -0.0013(10) 0.0038(10) -0.0005(10)
    C15 0.0169(12) 0.0209(11) 0.0213(11) -0.0027(9) -0.0028(10) 0.0026(9)
    C16 0.0183(12) 0.0252(12) 0.0196(11) -0.0017(10) 0.0029(10) 0.0024(10)
    C17 0.0248(14) 0.0421(16) 0.0218(11) 0.0053(11) -0.0002(11) -0.0046(11)
loop_
    _geom_bond_atom_site_label_1
    _geom_bond_atom_site_label_2
    _geom_bond_site_symmetry_2
    _geom_bond_distance
    _geom_bond_publ_flag
    O1 C1 . 1.233(3) ?
    O2 C15 . 1.384(3) ?
    O2 C17 . 1.441(3) ?
    O3 C14 . 1.373(3) ?
    O3 C17 . 1.437(3) ?
    C1 C2 . 1.478(3) ?
    C1 C9 . 1.496(3) ?
    C2 C3 . 1.391(3) ?
    C2 C7 . 1.400(3) ?
    C3 C4 . 1.384(3) ?
    C3 H3 . 0.9500 ?
    C4 C5 . 1.392(3) ?
    C4 H4 . 0.9500 ?
    C5 C6 . 1.389(3) ?
    C5 H5 . 0.9500 ?
    C6 C7 . 1.391(3) ?
    C6 H6 . 0.9500 ?
    C7 C8 . 1.515(3) ?
    C8 C9 . 1.517(3) ?
    C8 H8A . 0.9900 ?
    C8 H8B . 0.9900 ?
    C9 C10 . 1.340(3) ?
    C10 C11 . 1.460(3) ?
    C10 H10 . 0.9500 ?
    C11 C12 . 1.402(3) ?
    C11 C16 . 1.417(3) ?
    C12 C13 . 1.400(3) ?
    C12 H12 . 0.9500 ?
    C13 C14 . 1.371(3) ?
    C13 H13 . 0.9500 ?
    C14 C15 . 1.383(3) ?
    C15 C16 . 1.366(3) ?
    C16 H16 . 0.9500 ?
    C17 H17A . 0.9900 ?
    C17 H17B . 0.9900 ?
loop_
    _geom_angle_atom_site_label_1
    _geom_angle_atom_site_label_2
    _geom_angle_atom_site_label_3
    _geom_angle_site_symmetry_1
    _geom_angle_site_symmetry_3
    _geom_angle
    _geom_angle_publ_flag
    C15 O2 C17 . . 105.49(17) ?
    C14 O3 C17 . . 105.78(16) ?
    O1 C1 C2 . . 126.7(2) ?
    O1 C1 C9 . . 126.3(2) ?
    C2 C1 C9 . . 107.04(19) ?
    C3 C2 C7 . . 121.5(2) ?
    C3 C2 C1 . . 129.2(2) ?
    C7 C2 C1 . . 109.26(19) ?
    C4 C3 C2 . . 118.5(2) ?
    C4 C3 H3 . . 120.8 ?
    C2 C3 H3 . . 120.8 ?
    C3 C4 C5 . . 120.3(2) ?
    C3 C4 H4 . . 119.8 ?
    C5 C4 H4 . . 119.8 ?
    C6 C5 C4 . . 121.3(2) ?
    C6 C5 H5 . . 119.4 ?
    C4 C5 H5 . . 119.4 ?
    C7 C6 C5 . . 118.9(2) ?
    C7 C6 H6 . . 120.6 ?
    C5 C6 H6 . . 120.6 ?
    C6 C7 C2 . . 119.5(2) ?
    C6 C7 C8 . . 129.1(2) ?
    C2 C7 C8 . . 111.42(19) ?
    C9 C8 C7 . . 103.49(17) ?
    C9 C8 H8A . . 111.1 ?
    C7 C8 H8A . . 111.1 ?
    C9 C8 H8B . . 111.1 ?
    C7 C8 H8B . . 111.1 ?
    H8A C8 H8B . . 109.0 ?
    C10 C9 C1 . . 119.9(2) ?
    C10 C9 C8 . . 131.7(2) ?
    C1 C9 C8 . . 108.44(18) ?
    C9 C10 C11 . . 131.1(2) ?
    C9 C10 H10 . . 114.5 ?
    C11 C10 H10 . . 114.5 ?
    C12 C11 C16 . . 119.2(2) ?
    C12 C11 C10 . . 117.5(2) ?
    C16 C11 C10 . . 123.3(2) ?
    C13 C12 C11 . . 122.4(2) ?
    C13 C12 H12 . . 118.8 ?
    C11 C12 H12 . . 118.8 ?
    C14 C13 C12 . . 116.4(2) ?
    C14 C13 H13 . . 121.8 ?
    C12 C13 H13 . . 121.8 ?
    C13 C14 O3 . . 127.7(2) ?
    C13 C14 C15 . . 121.9(2) ?
    O3 C14 C15 . . 110.4(2) ?
    C16 C15 C14 . . 122.7(2) ?
    C16 C15 O2 . . 127.4(2) ?
    C14 C15 O2 . . 109.86(19) ?
    C15 C16 C11 . . 117.2(2) ?
    C15 C16 H16 . . 121.4 ?
    C11 C16 H16 . . 121.4 ?
    O3 C17 O2 . . 108.22(17) ?
    O3 C17 H17A . . 110.1 ?
    O2 C17 H17A . . 110.1 ?
    O3 C17 H17B . . 110.1 ?
    O2 C17 H17B . . 110.1 ?
    H17A C17 H17B . . 108.4 ?
loop_
    _geom_torsion_atom_site_label_1
    _geom_torsion_atom_site_label_2
    _geom_torsion_atom_site_label_3
    _geom_torsion_atom_site_label_4
    _geom_torsion_site_symmetry_1
    _geom_torsion_site_symmetry_2
    _geom_torsion_site_symmetry_3
    _geom_torsion_site_symmetry_4
    _geom_torsion
    _geom_torsion_publ_flag
    O1 C1 C2 C3 . . . . -0.8(4) ?
    C9 C1 C2 C3 . . . . 179.0(2) ?
    O1 C1 C2 C7 . . . . -178.2(2) ?
    C9 C1 C2 C7 . . . . 1.6(2) ?
    C7 C2 C3 C4 . . . . 1.6(3) ?
    C1 C2 C3 C4 . . . . -175.5(2) ?
    C2 C3 C4 C5 . . . . 1.0(3) ?
    C3 C4 C5 C6 . . . . -2.0(4) ?
    C4 C5 C6 C7 . . . . 0.3(3) ?
    C5 C6 C7 C2 . . . . 2.2(3) ?
    C5 C6 C7 C8 . . . . -178.5(2) ?
    C3 C2 C7 C6 . . . . -3.2(3) ?
    C1 C2 C7 C6 . . . . 174.43(19) ?
    C3 C2 C7 C8 . . . . 177.4(2) ?
    C1 C2 C7 C8 . . . . -5.0(2) ?
    C6 C7 C8 C9 . . . . -173.2(2) ?
    C2 C7 C8 C9 . . . . 6.1(2) ?
    O1 C1 C9 C10 . . . . 3.9(3) ?
    C2 C1 C9 C10 . . . . -175.9(2) ?
    O1 C1 C9 C8 . . . . -177.9(2) ?
    C2 C1 C9 C8 . . . . 2.3(2) ?
    C7 C8 C9 C10 . . . . 172.9(2) ?
    C7 C8 C9 C1 . . . . -4.9(2) ?
    C1 C9 C10 C11 . . . . 178.6(2) ?
    C8 C9 C10 C11 . . . . 1.0(4) ?
    C9 C10 C11 C12 . . . . -171.8(2) ?
    C9 C10 C11 C16 . . . . 8.7(4) ?
    C16 C11 C12 C13 . . . . -0.7(3) ?
    C10 C11 C12 C13 . . . . 179.7(2) ?
    C11 C12 C13 C14 . . . . -0.5(3) ?
    C12 C13 C14 O3 . . . . -178.3(2) ?
    C12 C13 C14 C15 . . . . 1.4(3) ?
    C17 O3 C14 C13 . . . . -175.9(2) ?
    C17 O3 C14 C15 . . . . 4.3(2) ?
    C13 C14 C15 C16 . . . . -1.1(4) ?
    O3 C14 C15 C16 . . . . 178.7(2) ?
    C13 C14 C15 O2 . . . . 178.5(2) ?
    O3 C14 C15 O2 . . . . -1.7(3) ?
    C17 O2 C15 C16 . . . . 177.9(2) ?
    C17 O2 C15 C14 . . . . -1.7(2) ?
    C14 C15 C16 C11 . . . . -0.2(3) ?
    O2 C15 C16 C11 . . . . -179.78(19) ?
    C12 C11 C16 C15 . . . . 1.1(3) ?
    C10 C11 C16 C15 . . . . -179.4(2) ?
    C14 O3 C17 O2 . . . . -5.3(2) ?
    C15 O2 C17 O3 . . . . 4.3(2) ?
loop_
    _geom_hbond_atom_site_label_D
    _geom_hbond_atom_site_label_H
    _geom_hbond_atom_site_label_A
    _geom_hbond_site_symmetry_A
    _geom_hbond_distance_DH
    _geom_hbond_distance_HA
    _geom_hbond_distance_DA
    _geom_hbond_angle_DHA
    C5 H5 O1 6_557 0.95 2.47 3.290(3) 144
    C17 H17A O1 4_456 0.99 2.46 3.302(3) 143
