# Supplementary material for: (2E)-2-[(2H-1,3-Benzodioxol-5-yl)methyl­idene]-2,3-dihydro-1H-inden-1-one
Source: Acta Crystallogr Sect E Struct Rep Online. 2012 Mar 10;68(Pt 4):o1015. doi: 10.1107/S1600536812009464 (PMC3343980; doi:10.1107/S1600536812009464)
Supplement: Supplementary file 2 [file e-68-o1015-Isup2.hkl]

# 
# h,k,l, Fc-squared, Fo-squared, sigma(Fo-squared) and status flag 
# 
data_I
_shelx_title '  Pbca' 
_shelx_refln_list_code          4 
_shelx_F_calc_maximum      277.64 
_exptl_crystal_F_000      1104.00 
_reflns_d_resolution_high  0.7680 
 
loop_ 
 _symmetry_equiv_pos_as_xyz 
 'x, y, z' 
 '-x+1/2, -y, z+1/2' 
 '-x, y+1/2, -z+1/2' 
 'x+1/2, -y+1/2, -z' 
 '-x, -y, -z' 
 'x-1/2, y, -z-1/2' 
 'x, -y-1/2, z-1/2' 
 '-x-1/2, y-1/2, z' 
 
_cell_length_a    12.6102 
_cell_length_b     7.3497 
_cell_length_c    26.5692 
_cell_angle_alpha  90.000 
_cell_angle_beta   90.000 
_cell_angle_gamma  90.000 
 
_shelx_F_squared_multiplier     1.000 
 
loop_ 
 _refln_index_h 
 _refln_index_k 
 _refln_index_l 
 _refln_F_squared_calc 
 _refln_F_squared_meas 
 _refln_F_squared_sigma 
 _refln_observed_status 
   2   0   0    68708.52    61639.88    367.58 o 
   4   0   0     5299.71     4992.97    149.08 o 
   6   0   0     3130.56     3171.48    145.46 o 
   8   0   0        8.63       42.85     27.72 o 
  10   0   0     2849.92     2610.33    170.35 o 
  12   0   0     1509.58     1468.26    140.94 o 
  14   0   0      142.89      193.46     56.70 o 
  16   0   0       95.85      125.86     50.59 o 
   2   1   0      396.44      447.54     35.08 o 
   4   1   0      208.02      192.45     22.64 o 
   6   1   0      338.07      344.46     35.03 o 
   8   1   0       51.36       63.76     16.21 o 
  10   1   0      608.85      678.53     62.01 o 
  12   1   0       39.30        6.12     24.67 o 
  14   1   0      385.79      540.93     94.87 o 
  16   1   0      107.90      217.30     68.53 o 
   2   2   0      878.19      810.27     37.79 o 
   4   2   0      585.50      634.55     32.75 o 
   6   2   0     1952.14     2039.79     86.67 o 
   8   2   0     2802.44     3004.29    123.68 o 
  10   2   0     7102.67     6772.72    282.65 o 
  12   2   0     1575.01     1461.77    142.57 o 
  14   2   0      460.69      425.66     86.04 o 
  16   2   0       44.70       46.73     31.07 o 
   2   3   0     1087.50     1078.79     49.70 o 
   4   3   0     1233.72     1224.32     48.75 o 
   6   3   0      125.91      104.01     21.18 o 
   8   3   0      314.35      378.04     63.82 o 
  10   3   0      649.08      679.04     93.99 o 
  12   3   0      335.78      358.37     72.96 o 
  14   3   0      115.45      176.64     57.50 o 
   0   4   0     1070.90     1182.44     75.34 o 
   2   4   0     1922.01     1787.74     98.21 o 
   4   4   0     3419.57     3372.57    109.20 o 
   6   4   0       92.52      101.52     34.21 o 
   8   4   0      424.70      449.75     72.85 o 
  10   4   0     1931.17     1948.18    159.32 o 
  12   4   0     1230.61     1358.49    144.66 o 
  14   4   0      133.12       89.65     47.23 o 
   2   5   0      395.82      390.05     50.62 o 
   4   5   0      183.08      222.30     30.89 o 
   6   5   0       74.96      136.31     38.74 o 
   8   5   0      266.65      248.27     55.53 o 
  10   5   0     1071.10     1088.26    122.11 o 
  12   5   0      624.71      615.15    101.05 o 
  14   5   0       51.01        7.81     26.16 o 
   0   6   0        1.00       -9.62     12.75 o 
   2   6   0      669.43      786.05     78.32 o 
   4   6   0      179.48      163.05     38.33 o 
   6   6   0      784.26      795.69     89.52 o 
   8   6   0       15.51        8.22     18.14 o 
  10   6   0      122.54      155.47     51.44 o 
  12   6   0        2.78        0.57     23.42 o 
   2   7   0        2.84       11.87     10.73 o 
   4   7   0      237.37      266.08     53.16 o 
   6   7   0       88.37      112.84     38.01 o 
   8   7   0      519.53      648.36     93.33 o 
  10   7   0      160.26      151.49     52.67 o 
   0   8   0        7.95        5.46     13.94 o 
   2   8   0      177.66      216.30     33.03 o 
   4   8   0       10.23       29.48     13.15 o 
   6   8   0       19.89       23.47     28.27 o 
   8   8   0       53.60       65.67     37.10 o 
   1   1   1     1325.81     1245.42     32.31 o 
   2   1   1     3196.89     2900.25     42.00 o 
   3   1   1      607.64      561.76     26.05 o 
   4   1   1      220.78      231.05     17.01 o 
   5   1   1      232.23      172.60     14.71 o 
   6   1   1      505.24      555.64     27.82 o 
   7   1   1        1.93       -6.75     10.02 o 
   8   1   1     1763.46     1749.58     52.16 o 
   9   1   1      189.87      183.88     22.00 o 
  10   1   1       29.69        4.65     14.01 o 
  11   1   1      132.23      110.68     17.43 o 
  12   1   1      255.67      243.79     28.65 o 
  13   1   1       37.95       33.74     21.78 o 
  14   1   1       23.27       18.57     20.12 o 
  15   1   1       21.30       -3.97     15.11 o 
  16   1   1       30.99       27.19     38.75 o 
   1   2   1      487.89      484.43     18.63 o 
   2   2   1      197.39      178.95     12.94 o 
   3   2   1       12.17        5.03      5.05 o 
   4   2   1       42.04       33.65      6.15 o 
   5   2   1     2730.61     2907.90     55.49 o 
   6   2   1      547.26      308.65    124.69 o 
   7   2   1     1641.12     1778.88     61.25 o 
   8   2   1      629.27      623.21     46.03 o 
   9   2   1      645.83      589.93     56.95 o 
  10   2   1      564.33      494.87     55.20 o 
  11   2   1      263.29      213.00     35.78 o 
  12   2   1      533.08      579.71     81.79 o 
  13   2   1        0.30       -4.00     21.16 o 
  14   2   1        1.23      -21.84     21.84 o 
  15   2   1      235.09      203.09     43.20 o 
  16   2   1      119.70      115.38     34.95 o 
   1   3   1      515.11      517.53     36.36 o 
   2   3   1        0.53       -0.47      4.60 o 
   3   3   1        1.56        4.24      6.54 o 
   4   3   1      361.87      336.65     19.81 o 
   5   3   1     1274.07     1507.47     85.03 o 
   6   3   1      453.57      437.55     29.50 o 
   7   3   1     2607.39     2757.57     70.99 o 
   8   3   1       49.46       77.65     24.15 o 
   9   3   1     2021.26     1981.36    105.20 o 
  10   3   1        0.03        1.44     20.74 o 
  11   3   1      482.55      411.73     54.38 o 
  12   3   1        7.65       14.60     17.98 o 
  13   3   1        3.52       41.58     23.18 o 
  14   3   1       47.13       13.35     27.86 o 
  15   3   1       47.42       21.57     20.35 o 
   0   4   1     7061.94     6716.23    218.66 o 
   1   4   1        1.74        8.27     10.11 o 
   2   4   1       51.80       37.71     18.53 o 
   3   4   1      246.38      244.84     19.92 o 
   4   4   1       42.46       22.44     12.05 o 
   5   4   1      809.45      793.51     38.25 o 
   6   4   1     1277.88     1298.15     51.90 o 
   7   4   1        0.06        4.96     13.57 o 
   8   4   1       13.99       43.03     22.65 o 
   9   4   1      547.16      679.10     65.12 o 
  10   4   1      895.37      862.08     75.61 o 
  11   4   1       26.98       21.37     40.64 o 
  12   4   1      176.14      171.83     36.40 o 
  13   4   1       61.91       69.18     26.93 o 
  14   4   1       20.62        7.62     16.34 o 
   1   5   1      275.38      268.43     20.30 o 
   2   5   1      132.80      158.17     25.01 o 
   3   5   1      442.39      567.14     47.30 o 
   4   5   1      183.06      198.44     29.35 o 
   5   5   1      206.22      226.65     25.37 o 
   6   5   1      158.33      147.60     20.78 o 
   7   5   1        5.58        4.73     13.58 o 
   8   5   1      371.70      462.72     52.90 o 
   9   5   1       72.36      134.27     33.97 o 
  10   5   1       87.63       78.62     28.29 o 
  11   5   1       23.00       23.45     19.16 o 
  12   5   1      132.39      126.53     33.06 o 
  13   5   1        0.87       34.09     24.04 o 
   0   6   1        3.39       17.41     21.91 o 
   1   6   1       16.83       15.63      6.96 o 
   2   6   1      250.13      229.73     24.49 o 
   3   6   1       76.59       81.64     22.18 o 
   4   6   1        2.17        4.25     37.09 o 
   5   6   1      117.94      104.99     18.50 o 
   6   6   1      103.72      115.44     25.61 o 
   7   6   1       89.48      116.87     77.79 o 
   8   6   1       96.81      116.93     31.63 o 
   9   6   1        1.14        6.01     15.38 o 
  10   6   1       71.60       99.20     29.68 o 
  11   6   1        1.28       30.84     24.23 o 
  12   6   1       15.36       20.24     16.82 o 
   1   7   1       76.88       84.94     14.14 o 
   2   7   1      627.79      657.40     38.17 o 
   3   7   1       59.66       76.20     16.06 o 
   4   7   1       56.80       59.81     21.69 o 
   5   7   1      343.18      349.29     42.49 o 
   6   7   1       22.55       32.02     18.59 o 
   7   7   1       81.03       80.52     25.37 o 
   8   7   1      127.91      166.42     37.39 o 
   9   7   1      113.62      131.39     33.51 o 
  10   7   1       47.11       97.59     30.37 o 
  11   7   1       71.23       97.58     52.61 o 
   0   8   1        1.87      -13.88     14.84 o 
   1   8   1      138.11      133.57     19.06 o 
   2   8   1       27.49       41.03     11.59 o 
   3   8   1      118.26      100.47     16.24 o 
   4   8   1      130.74      116.55     18.83 o 
   5   8   1       10.57        7.62     12.33 o 
   6   8   1      115.92      108.76     28.28 o 
   7   8   1        9.13       11.55     15.56 o 
   8   8   1        5.67       15.81     21.29 o 
   2   0   2     4713.03     4370.85     71.13 o 
   3   0   2     1042.55     1083.74     43.62 o 
   4   0   2     4421.96     4549.02    101.37 o 
   5   0   2      188.58      178.63     50.48 o 
   6   0   2      683.13      729.16     57.18 o 
   7   0   2    10056.19    10241.82    199.29 o 
   8   0   2        2.54      -11.92     16.94 o 
   9   0   2       83.78      108.63     45.80 o 
  10   0   2     7855.98     7506.80    204.69 o 
  11   0   2     5892.19     5598.81    186.85 o 
  12   0   2     1203.36     1161.22     89.65 o 
  13   0   2        4.98       -1.79     23.06 o 
  14   0   2        0.03       14.68     16.79 o 
  15   0   2      227.88      170.44     60.67 o 
  16   0   2     1245.54     1178.50    150.58 o 
   1   1   2       84.33       67.86      4.38 o 
   2   1   2      295.34      277.52     12.11 o 
   3   1   2     1531.58     1456.34     32.28 o 
   4   1   2     1035.00     1014.26     31.25 o 
   5   1   2      283.57      284.30     18.59 o 
   6   1   2      272.32      306.32     19.18 o 
   7   1   2     1483.28     1479.64     48.64 o 
   8   1   2        0.03       -6.62      9.93 o 
   9   1   2       91.06       81.30     21.85 o 
  10   1   2      530.04      532.04     38.66 o 
  11   1   2      197.92      168.58     28.44 o 
  12   1   2      420.99      358.69     40.64 o 
  13   1   2       62.15       84.21     22.90 o 
  14   1   2       98.48       88.32     21.95 o 
  15   1   2       86.99       62.31     31.14 o 
  16   1   2        7.36       -1.24     18.74 o 
   0   2   2    36333.84    33444.18    231.18 o 
   1   2   2    77084.45    71411.19    532.89 o 
   2   2   2      360.56      315.70     14.15 o 
   3   2   2     2557.83     2464.28     45.32 o 
   4   2   2       73.37       58.44      7.43 o 
   5   2   2      379.32      387.01     20.48 o 
   6   2   2     2925.60     2961.24     59.48 o 
   7   2   2       13.36        7.15      9.14 o 
   8   2   2      159.27      121.52     15.68 o 
   9   2   2        0.00       12.74     17.83 o 
  10   2   2      291.30      281.48     33.33 o 
  11   2   2      168.20      129.90     30.40 o 
  12   2   2       26.90       27.10     35.76 o 
  13   2   2       80.33       70.96     40.72 o 
  14   2   2        0.04       30.06     23.78 o 
  15   2   2      106.75      109.47     43.30 o 
  16   2   2        8.74       32.50     22.71 o 
   1   3   2      873.05      794.23     79.09 o 
   2   3   2       37.80       37.24     10.05 o 
   3   3   2       57.34       52.73      7.70 o 
   4   3   2      952.12      977.36     33.87 o 
   5   3   2      241.71      161.06     31.09 o 
   6   3   2       44.47       33.79     10.44 o 
   7   3   2        5.41       14.71     11.05 o 
   8   3   2       20.24       49.35     23.73 o 
   9   3   2      179.09      177.22     34.43 o 
  10   3   2       20.58       32.93     19.37 o 
  11   3   2      148.04      127.02     31.45 o 
  12   3   2       38.72       30.50     23.16 o 
  13   3   2        0.69        0.22     17.64 o 
  14   3   2       24.08       -6.17     17.75 o 
  15   3   2        0.12        3.12     21.87 o 
   0   4   2     1955.51     1654.90    118.15 o 
   1   4   2      538.59      591.60     38.03 o 
   2   4   2      379.56      415.45     33.09 o 
   3   4   2     1151.75     1153.33     41.96 o 
   4   4   2        5.19        2.42      4.95 o 
   5   4   2        1.66       -0.36      7.42 o 
   6   4   2      921.50      989.52     41.56 o 
   7   4   2      706.80      766.26     43.78 o 
   8   4   2      548.35      585.84     92.81 o 
   9   4   2      512.25      517.94     65.74 o 
  10   4   2       96.74       92.67     26.93 o 
  11   4   2     1484.41     1429.19    100.32 o 
  12   4   2        9.27      -14.02     17.71 o 
  13   4   2        0.62       14.18     18.45 o 
  14   4   2       45.86       77.36     38.68 o 
   1   5   2        7.44        2.94      7.54 o 
   2   5   2        1.76       -3.46     12.07 o 
   3   5   2        2.72       12.95     13.46 o 
   4   5   2       98.91       74.39     26.42 o 
   5   5   2        0.63        1.48      8.50 o 
   6   5   2       40.58       46.77     15.77 o 
   7   5   2       36.35       79.12     26.38 o 
   8   5   2       27.79       32.99     24.54 o 
   9   5   2      710.34      704.05     81.36 o 
  10   5   2      127.55      177.67     61.46 o 
  11   5   2      334.82      385.26     67.91 o 
  12   5   2      125.46      104.62     31.45 o 
  13   5   2       20.05      -22.42     22.42 o 
   0   6   2       11.31        2.74     11.44 o 
   1   6   2        0.41        2.70      7.55 o 
   2   6   2       31.34       34.49     10.79 o 
   3   6   2       88.51      119.69     24.76 o 
   4   6   2      545.82      554.34     39.32 o 
   5   6   2      295.75      274.45     28.90 o 
   6   6   2      190.16      185.61     48.10 o 
   7   6   2       52.87       61.21     37.57 o 
   8   6   2       96.33      122.60     30.02 o 
   9   6   2      233.50      228.24     44.18 o 
  10   6   2        0.00       39.58     29.95 o 
  11   6   2      699.24      655.08    140.96 o 
  12   6   2       58.80      100.76     31.16 o 
   1   7   2        7.96       11.68      9.66 o 
   2   7   2       65.44       56.95     12.05 o 
   3   7   2       36.58       17.64     12.61 o 
   4   7   2       12.05       26.04     16.73 o 
   5   7   2        0.31      -13.51     13.51 o 
   6   7   2       12.35       18.87     23.16 o 
   7   7   2       25.40       29.89     15.95 o 
   8   7   2       14.70       27.56     40.21 o 
   9   7   2       53.08       77.90     28.83 o 
  10   7   2        0.81       73.15     28.49 o 
  11   7   2      233.80      347.32     56.45 o 
   0   8   2        2.06      -13.36     13.65 o 
   1   8   2      152.40      149.12     19.86 o 
   2   8   2        2.79        5.80      9.56 o 
   3   8   2        0.90        6.02     16.80 o 
   4   8   2       27.57       15.77     14.74 o 
   5   8   2       38.25       34.76     42.83 o 
   6   8   2       23.18      -17.69     17.69 o 
   7   8   2       84.31       57.03     39.46 o 
   8   8   2       59.83       62.11     34.85 o 
   1   1   3      467.35      449.92     10.79 o 
   2   1   3     7075.95     6846.93     74.73 o 
   3   1   3        0.06        7.68      6.31 o 
   4   1   3       27.08       22.40      7.31 o 
   5   1   3       36.64       48.82      8.64 o 
   6   1   3     2609.26     2961.10     64.72 o 
   7   1   3      854.20      853.84     42.02 o 
   8   1   3      204.15      198.69     19.71 o 
   9   1   3      228.79      246.04     29.33 o 
  10   1   3        0.01      -19.86     19.86 o 
  11   1   3       21.50        8.11     14.46 o 
  12   1   3      756.21      704.15     57.03 o 
  13   1   3        0.79       -4.24     15.73 o 
  14   1   3        7.14      -13.43     19.44 o 
  15   1   3       70.17       44.40     36.37 o 
  16   1   3       31.95       11.56     27.88 o 
   0   2   3    45450.74    39792.78    214.34 o 
   1   2   3    37208.72    35265.37    317.32 o 
   2   2   3     7571.12     7263.73     66.70 o 
   3   2   3      437.13      454.76     19.95 o 
   4   2   3       91.61       89.11      9.31 o 
   5   2   3     2506.75     2686.20     48.98 o 
   6   2   3       23.41       17.54      7.07 o 
   7   2   3      296.00      325.38     23.81 o 
   8   2   3      616.26      625.81     35.07 o 
   9   2   3      118.76      114.55     21.84 o 
  10   2   3     2180.98     2029.93    102.18 o 
  11   2   3     1591.60     1421.46     78.66 o 
  12   2   3      472.04      428.25     66.71 o 
  13   2   3      108.12      101.12     29.49 o 
  14   2   3        8.49       -3.77     21.09 o 
  15   2   3        0.06       27.49     21.22 o 
   1   3   3      305.96      278.48     22.92 o 
   2   3   3      118.60      122.53     11.72 o 
   3   3   3      255.68      253.49     15.99 o 
   4   3   3     1138.70     1277.01     38.75 o 
   5   3   3       70.00       55.18     14.16 o 
   6   3   3        2.88        7.02      7.05 o 
   7   3   3      187.02      169.64     21.11 o 
   8   3   3        7.61       26.63     13.46 o 
   9   3   3        2.05        1.30     19.02 o 
  10   3   3       15.00       18.94     17.31 o 
  11   3   3     1243.54     1291.82     93.92 o 
  12   3   3      111.06       80.19     29.18 o 
  13   3   3       89.39       46.64     57.05 o 
  14   3   3       63.19       99.05     32.63 o 
  15   3   3      157.69      117.05     35.59 o 
   0   4   3      267.97      272.06     25.19 o 
   1   4   3       15.37       20.90      8.42 o 
   2   4   3       51.04       59.28     13.40 o 
   3   4   3     1051.48     1025.52     37.05 o 
   4   4   3       38.13       42.31      8.40 o 
   5   4   3      108.93      105.28     14.28 o 
   6   4   3        0.01       -1.77      8.97 o 
   7   4   3       49.76       90.01     20.58 o 
   8   4   3      268.00      312.09     44.16 o 
   9   4   3       59.91       71.53     23.06 o 
  10   4   3       51.83       47.29     32.78 o 
  11   4   3      991.45     1018.43     85.27 o 
  12   4   3       15.86       24.94     22.04 o 
  13   4   3        0.06        3.67     24.06 o 
  14   4   3       86.42        6.23     18.15 o 
   1   5   3      756.00      683.81     32.13 o 
   2   5   3      147.45      146.12     22.39 o 
   3   5   3      159.79      120.59     30.71 o 
   4   5   3       94.08      104.24     14.63 o 
   5   5   3      525.25      578.24     39.32 o 
   6   5   3      780.34      820.19     49.88 o 
   7   5   3       35.92       78.41     19.11 o 
   8   5   3     1220.13     1324.23     87.20 o 
   9   5   3      205.59      265.55     43.72 o 
  10   5   3      377.53      358.93     51.15 o 
  11   5   3       40.27       75.18     33.45 o 
  12   5   3      197.24      207.73     49.84 o 
  13   5   3       57.54       25.55     24.94 o 
   0   6   3       39.70       65.32     17.43 o 
   1   6   3       74.74       70.06     11.90 o 
   2   6   3       74.92       60.46     15.62 o 
   3   6   3      915.62     1064.38     65.24 o 
   4   6   3       68.82       59.54     13.42 o 
   5   6   3       16.04       23.01     13.86 o 
   6   6   3       25.87       30.91     31.63 o 
   7   6   3       29.96       36.74     17.85 o 
   8   6   3      149.14      168.18     66.41 o 
   9   6   3        4.43       20.70     15.50 o 
  10   6   3      163.06      211.23     40.43 o 
  11   6   3      190.28      334.68    106.08 o 
  12   6   3      275.74      275.28     49.78 o 
   1   7   3      182.31      171.73     18.78 o 
   2   7   3      318.58      321.62     26.63 o 
   3   7   3       45.39       67.11     14.72 o 
   4   7   3        4.03        3.74     10.83 o 
   5   7   3        8.05        1.51     24.03 o 
   6   7   3       23.09       22.22     31.64 o 
   7   7   3        0.93        1.96     19.14 o 
   8   7   3       26.04       30.67     51.88 o 
   9   7   3      428.07      430.33     55.33 o 
  10   7   3        2.77      -15.80     16.75 o 
  11   7   3       37.92       38.65     24.86 o 
   0   8   3      114.56      109.72     24.44 o 
   1   8   3      239.61      207.37     22.44 o 
   2   8   3      135.70      137.57     22.39 o 
   3   8   3       10.92       14.87     11.35 o 
   4   8   3       54.53       55.06     17.89 o 
   5   8   3       69.62       70.95     33.62 o 
   6   8   3       15.98       10.69     20.93 o 
   7   8   3       48.56      -13.64     22.73 o 
   8   8   3       38.84       79.32     40.64 o 
   1   9   3       76.43       91.74     28.03 o 
   2   9   3       49.64       62.65     30.10 o 
   3   9   3        7.52       -4.53     14.66 o 
   1   0   4    28850.06    27633.98    243.35 o 
   2   0   4     2405.74     2175.82     81.08 o 
   3   0   4     4389.10     4522.48    135.19 o 
   4   0   4     2035.00     1917.51    100.76 o 
   5   0   4    11239.66    11764.24    183.54 o 
   6   0   4        1.08       14.52     25.70 o 
   7   0   4     3195.97     3706.99    120.59 o 
   8   0   4     1046.93     1030.81     61.74 o 
   9   0   4      709.96      665.20     58.28 o 
  10   0   4      467.07      434.97     49.50 o 
  11   0   4      111.47       75.67     24.18 o 
  12   0   4        4.84      -20.85     24.68 o 
  13   0   4       19.88      -19.87     38.47 o 
  14   0   4       54.46       28.64     24.02 o 
  15   0   4      312.43      215.26     60.18 o 
  16   0   4        0.13       27.16     29.72 o 
   1   1   4      165.37      187.84      8.70 o 
   2   1   4    17673.55    16520.87     99.47 o 
   3   1   4     1503.45     1479.98     32.71 o 
   4   1   4     1420.34     1412.11     36.92 o 
   5   1   4      202.70      251.81     17.75 o 
   6   1   4     3678.89     4005.51     75.59 o 
   7   1   4       51.62       49.71     14.72 o 
   8   1   4     1441.36     1494.27     53.39 o 
   9   1   4        8.28        4.03     16.26 o 
  10   1   4     1388.30     1248.16     68.62 o 
  11   1   4       26.86       21.67     15.20 o 
  12   1   4       29.68       12.37     20.51 o 
  13   1   4        0.21       -5.61     15.31 o 
  14   1   4       47.17       36.03     15.35 o 
  15   1   4       50.67       45.69     18.12 o 
  16   1   4        3.01       -5.72     17.44 o 
   1   2   4     5423.59     4980.37     44.17 o 
   2   2   4     1537.99     1553.49     32.45 o 
   3   2   4       23.37       26.37      4.73 o 
   4   2   4       93.96       92.47     10.12 o 
   5   2   4     1338.54     1363.74     40.62 o 
   6   2   4      716.30      768.53     33.27 o 
   7   2   4     1148.33     1211.50     45.83 o 
   8   2   4     1143.25     1188.68     47.92 o 
   9   2   4      774.11      782.46     52.86 o 
  10   2   4        1.59      -16.91     16.91 o 
  11   2   4     4422.44     4180.44    134.19 o 
  12   2   4      583.21      633.35     54.69 o 
  13   2   4        2.80      -14.15     14.15 o 
  14   2   4       27.30       62.29     31.47 o 
  15   2   4      121.16      101.44     36.99 o 
   1   3   4      885.02      793.09     36.39 o 
   2   3   4     1710.17     1743.32     35.49 o 
   3   3   4      211.53      217.08     14.89 o 
   4   3   4        0.54        8.03      5.34 o 
   5   3   4       28.05       32.05      9.18 o 
   6   3   4      761.46      809.61     40.06 o 
   7   3   4        0.07        9.53     13.53 o 
   8   3   4      640.71      682.41     48.22 o 
   9   3   4      159.18      214.39     37.32 o 
  10   3   4     1443.74     1406.26     93.95 o 
  11   3   4       30.32       41.66     22.39 o 
  12   3   4      168.50      213.47     62.38 o 
  13   3   4      293.92      339.47     51.15 o 
  14   3   4        5.93       22.06     17.28 o 
  15   3   4        8.59       23.35     38.29 o 
   0   4   4     8422.58     8295.87    130.89 o 
   1   4   4     2898.04     2920.14    137.44 o 
   2   4   4     2010.43     2262.13     74.83 o 
   3   4   4     2056.65     2173.05     52.07 o 
   4   4   4      630.13      547.87     28.87 o 
   5   4   4      613.61      707.04     35.84 o 
   6   4   4     1634.10     1792.99     70.36 o 
   7   4   4        1.28       15.11     15.75 o 
   8   4   4      176.73      170.28     32.54 o 
   9   4   4       37.89       77.38     25.29 o 
  10   4   4       13.19      -15.10     19.44 o 
  11   4   4      159.82      167.38     37.08 o 
  12   4   4       26.91      -18.42     19.65 o 
  13   4   4       58.16       23.75     19.04 o 
  14   4   4        0.52        7.74     18.67 o 
   1   5   4      170.62      159.52     15.54 o 
   2   5   4      128.73      117.24     19.18 o 
   3   5   4      108.22      124.94     23.31 o 
   4   5   4      676.71      669.68     31.60 o 
   5   5   4       18.26       18.40     16.16 o 
   6   5   4      161.06      184.20     30.52 o 
   7   5   4        0.30        2.99     10.96 o 
   8   5   4      208.89      266.40     40.88 o 
   9   5   4       57.51       87.14     27.64 o 
  10   5   4       26.86       48.28     22.44 o 
  11   5   4        1.87       52.65     23.32 o 
  12   5   4       69.22      106.97     30.68 o 
  13   5   4        0.04       13.33     57.06 o 
   0   6   4        1.29       -3.17     10.23 o 
   1   6   4      575.12      599.96     32.20 o 
   2   6   4       10.88        0.96     10.73 o 
   3   6   4       59.11       47.25     13.22 o 
   4   6   4        2.79        1.20      8.28 o 
   5   6   4      339.14      366.81     32.86 o 
   6   6   4       45.68       53.68     20.57 o 
   7   6   4      461.91      502.25     53.67 o 
   8   6   4       66.49       90.52     26.57 o 
   9   6   4      127.63      156.14     35.14 o 
  10   6   4      340.77      360.07     52.00 o 
  11   6   4      184.11      199.03     43.09 o 
  12   6   4        0.18       13.23     21.05 o 
   1   7   4      141.39      154.78     19.01 o 
   2   7   4       60.57       58.72     12.27 o 
   3   7   4       46.73       41.86     14.38 o 
   4   7   4        3.62        0.19     13.35 o 
   5   7   4       32.45       70.34     22.10 o 
   6   7   4       47.72       43.73     20.77 o 
   7   7   4       10.60       33.33     30.15 o 
   8   7   4      247.05      272.06     44.55 o 
   9   7   4       14.36       46.82     23.78 o 
  10   7   4      214.21      220.69     42.27 o 
  11   7   4        6.10       18.56     26.37 o 
   0   8   4      117.16      121.63     39.79 o 
   1   8   4        7.52       -3.06     13.02 o 
   2   8   4      150.98      146.11     45.24 o 
   3   8   4      101.65       85.54     24.23 o 
   4   8   4        0.18        0.10     10.75 o 
   5   8   4      204.33      149.52     40.85 o 
   6   8   4      128.05       77.33     28.22 o 
   7   8   4        0.28       -6.10     24.93 o 
   8   8   4        8.44       57.69     36.77 o 
   1   9   4        5.88       24.50     17.23 o 
   2   9   4        7.23       35.43     52.35 o 
   3   9   4        6.53        9.59     19.22 o 
   4   9   4      202.21      206.78     39.76 o 
   5   9   4       42.37       10.92     20.55 o 
   1   1   5      560.95      525.09     25.39 o 
   2   1   5       30.92       24.78      8.46 o 
   3   1   5      582.13      557.32     20.44 o 
   4   1   5     4186.70     4277.95     63.89 o 
   5   1   5       37.74       42.70      8.81 o 
   6   1   5      989.96     1044.53     38.75 o 
   7   1   5     1063.91     1190.49     49.63 o 
   8   1   5      253.05      324.40     25.85 o 
   9   1   5      208.31      178.83     26.12 o 
  10   1   5      895.76      870.15     58.05 o 
  11   1   5     1261.17     1146.78     69.50 o 
  12   1   5        3.46       -1.31     18.28 o 
  13   1   5       44.49       25.53     19.68 o 
  14   1   5        0.03      -11.41     23.48 o 
  15   1   5      291.00      326.63     56.54 o 
  16   1   5       33.99        6.28     67.86 o 
   1   2   5     3203.06     2735.70     94.83 o 
   2   2   5     2840.42     2801.43     37.48 o 
   3   2   5       85.35       91.50      8.75 o 
   4   2   5     2319.26     2455.56     48.74 o 
   5   2   5      515.32      622.15     27.46 o 
   6   2   5      571.46      659.03     30.94 o 
   7   2   5       19.38       23.39     10.59 o 
   8   2   5     1170.07     1240.27     48.79 o 
   9   2   5       76.35       90.89     37.67 o 
  10   2   5      188.60      159.64     26.44 o 
  11   2   5      203.91      199.96     29.81 o 
  12   2   5        6.09       18.57     17.84 o 
  13   2   5        3.65      -10.06     17.25 o 
  14   2   5       45.51      -12.30     31.43 o 
  15   2   5       56.13       20.79     24.39 o 
   1   3   5     2616.98     2561.59     43.44 o 
   2   3   5       31.09       33.61      5.63 o 
   3   3   5       85.40      108.60     10.68 o 
   4   3   5      116.35       70.09     31.13 o 
   5   3   5       41.40       18.45     11.56 o 
   6   3   5      335.61      386.26     23.17 o 
   7   3   5      814.94      877.59     51.43 o 
   8   3   5      156.24      220.37     32.34 o 
   9   3   5        2.19       35.69     26.13 o 
  10   3   5        1.94       -8.49     21.46 o 
  11   3   5       29.12       -1.06     18.97 o 
  12   3   5       89.94       86.43     27.02 o 
  13   3   5       13.01       14.73     28.66 o 
  14   3   5      167.90      159.04     70.69 o 
  15   3   5        0.52      -14.27     25.46 o 
   0   4   5     7439.36     7334.55    115.76 o 
   1   4   5    10015.85     9923.42    166.57 o 
   2   4   5     1287.75     1256.25     40.75 o 
   3   4   5       84.65       91.95     11.79 o 
   4   4   5      199.27      200.25     18.07 o 
   5   4   5      380.41      440.50     26.43 o 
   6   4   5        6.54       12.72      7.40 o 
   7   4   5       12.14       21.35     25.92 o 
   8   4   5        3.22       -9.67     18.74 o 
   9   4   5        0.24       -2.00     13.61 o 
  10   4   5      816.67      882.16     89.14 o 
  11   4   5      178.54      204.46     41.09 o 
  12   4   5      547.59      498.01     76.15 o 
  13   4   5        2.14       14.36     33.78 o 
  14   4   5      149.08      197.82     42.26 o 
   1   5   5       20.19       18.17      7.27 o 
   2   5   5     1309.61     1314.35     46.32 o 
   3   5   5       31.03       20.66      7.59 o 
   4   5   5        6.98       10.35      8.54 o 
   5   5   5       55.06       56.14     11.73 o 
   6   5   5      175.43      243.38     29.90 o 
   7   5   5        5.12       14.43     14.82 o 
   8   5   5        4.57        8.77     34.04 o 
   9   5   5       55.92       48.96     42.71 o 
  10   5   5        1.24        8.43     15.97 o 
  11   5   5      241.17      288.76     46.95 o 
  12   5   5      190.90      188.36     82.83 o 
  13   5   5        9.48        2.67     32.32 o 
   0   6   5     2221.95     2319.16     84.85 o 
   1   6   5      726.34      742.80     34.48 o 
   2   6   5      592.37      566.96     28.68 o 
   3   6   5      244.66      266.40     25.39 o 
   4   6   5        7.25        6.31      9.42 o 
   5   6   5       10.24        3.76     13.69 o 
   6   6   5        4.65       -1.54      7.82 o 
   7   6   5      415.44      528.69     66.91 o 
   8   6   5      230.76      248.66     57.78 o 
   9   6   5       24.02       52.57     23.41 o 
  10   6   5      743.29      790.72     75.61 o 
  11   6   5      282.63      266.00     44.79 o 
  12   6   5      371.78      394.92     59.21 o 
   1   7   5       86.00       74.45     12.98 o 
   2   7   5       11.49        5.52      6.52 o 
   3   7   5        2.55        4.94      8.35 o 
   4   7   5      686.10      743.36     59.49 o 
   5   7   5        0.78       18.01     14.67 o 
   6   7   5        8.74        8.86     17.80 o 
   7   7   5      515.11      633.55     96.00 o 
   8   7   5       12.48      -16.30     16.30 o 
   9   7   5      433.12      436.65     56.86 o 
  10   7   5      270.11      276.10     70.96 o 
   0   8   5        0.13        7.16     19.83 o 
   1   8   5       21.23       -6.72     14.81 o 
   2   8   5        4.82      -18.60     18.60 o 
   3   8   5       94.13       77.48     23.88 o 
   4   8   5       20.52       36.23     18.54 o 
   5   8   5        3.01       49.53     30.05 o 
   6   8   5      147.01      159.99     50.98 o 
   7   8   5       11.97       32.15     26.84 o 
   8   8   5      223.30      110.69     46.17 o 
   1   9   5        9.88      -11.85     16.89 o 
   2   9   5       73.68       97.53     27.89 o 
   3   9   5       46.30      112.68     54.54 o 
   4   9   5        0.01        1.84     15.38 o 
   5   9   5        8.29       -6.03     42.64 o 
   1   0   6      218.37      210.21     22.05 o 
   2   0   6     1722.37     1534.80     53.29 o 
   3   0   6     2652.16     2604.38     77.16 o 
   4   0   6     1169.71     1262.81     47.40 o 
   5   0   6     4031.24     4212.58     94.22 o 
   6   0   6       67.94       12.88     15.11 o 
   7   0   6     1675.31     1826.93     90.96 o 
   8   0   6     1038.82     1065.59     73.11 o 
   9   0   6     5261.72     5179.38    239.03 o 
  10   0   6     1112.09     1186.52    119.95 o 
  11   0   6     2010.90     1948.34    161.73 o 
  12   0   6     1560.97     1450.00    144.15 o 
  13   0   6        8.25       16.55     25.34 o 
  14   0   6       16.11      -43.21     43.21 o 
  15   0   6      716.73      850.52    122.32 o 
  16   0   6       41.38       14.46     33.56 o 
   1   1   6      252.74      205.47     13.17 o 
   2   1   6      251.52      213.30     13.07 o 
   3   1   6       19.00       18.10      5.53 o 
   4   1   6      196.54      204.57     15.28 o 
   5   1   6     3080.12     3378.90     63.93 o 
   6   1   6     1347.97     1454.47     45.85 o 
   7   1   6     1238.63     1387.31     54.09 o 
   8   1   6        0.10        6.60      9.75 o 
   9   1   6       27.60       24.79     16.48 o 
  10   1   6       18.70        4.56     19.72 o 
  11   1   6       59.02       51.99     16.98 o 
  12   1   6      975.42      880.79     70.79 o 
  13   1   6        5.24       17.30     15.60 o 
  14   1   6        3.20       -6.82     20.78 o 
  15   1   6       27.32        4.57     24.38 o 
  16   1   6      117.40      113.31     36.69 o 
   1   2   6        0.65        0.23      3.37 o 
   2   2   6        6.10        1.67      3.50 o 
   3   2   6     1079.61     1141.12     29.14 o 
   4   2   6     1375.88     1478.72     38.08 o 
   5   2   6     1523.43     1634.47     44.50 o 
   6   2   6      544.68      510.66     27.32 o 
   7   2   6      478.16      518.93     33.16 o 
   8   2   6      153.33      159.15     21.07 o 
   9   2   6      253.44      236.62     30.96 o 
  10   2   6       12.72        8.97     17.32 o 
  11   2   6      307.60      306.33     36.15 o 
  12   2   6       73.11       59.44     17.70 o 
  13   2   6       47.27       29.18     14.31 o 
  14   2   6       55.67       11.92     14.75 o 
  15   2   6       24.72       -5.06     17.08 o 
   1   3   6     2819.08     2376.92    121.27 o 
   2   3   6     5964.14     5953.68     81.41 o 
   3   3   6      253.49      243.58     24.97 o 
   4   3   6     1426.77     1457.21     43.63 o 
   5   3   6      772.47      814.81     36.73 o 
   6   3   6       20.96       16.37     10.53 o 
   7   3   6       16.76       20.72     13.59 o 
   8   3   6       66.32       49.44     11.21 o 
   9   3   6      656.30      548.47     55.65 o 
  10   3   6      140.63      144.46     30.61 o 
  11   3   6       16.57       19.88     18.25 o 
  12   3   6      266.11      338.34     50.56 o 
  13   3   6      292.65      285.01     47.59 o 
  14   3   6        0.05      -22.93     22.93 o 
  15   3   6      118.91      124.86     37.11 o 
   0   4   6     1216.30     1195.57     84.04 o 
   1   4   6     5528.26     5284.82     58.80 o 
   2   4   6      945.85      982.13     35.88 o 
   3   4   6     1498.25     1494.07     41.42 o 
   4   4   6        5.04       -3.81      7.22 o 
   5   4   6       10.63       22.54      9.11 o 
   6   4   6      238.90      272.19     28.79 o 
   7   4   6      330.15      311.45     32.51 o 
   8   4   6        6.96       -7.13     11.27 o 
   9   4   6       99.22       93.59     58.76 o 
  10   4   6     2539.34     2503.98    127.60 o 
  11   4   6       32.95       20.54     32.73 o 
  12   4   6      753.55      717.03     74.95 o 
  13   4   6      271.11      348.41     54.63 o 
  14   4   6       47.20       13.92     17.04 o 
   1   5   6      683.12      737.98     29.49 o 
   2   5   6       63.62       56.71      9.97 o 
   3   5   6      440.90      457.74     29.58 o 
   4   5   6       91.44      107.13     15.82 o 
   5   5   6        1.55       14.31      8.47 o 
   6   5   6      229.49      227.11     40.70 o 
   7   5   6      122.78      150.39     24.04 o 
   8   5   6        6.98       18.56     19.37 o 
   9   5   6      780.67      833.12     70.87 o 
  10   5   6      485.05      494.73     58.40 o 
  11   5   6       10.69        0.63     15.36 o 
  12   5   6        1.12      -36.00     36.00 o 
  13   5   6      102.47       82.66     34.17 o 
   0   6   6     1715.05     1761.24     74.12 o 
   1   6   6        8.62        8.91      7.27 o 
   2   6   6        0.24        7.18      7.52 o 
   3   6   6       31.66       68.32     14.70 o 
   4   6   6      555.86      651.20     40.06 o 
   5   6   6       83.12       41.78     28.88 o 
   6   6   6       65.01       71.23     16.93 o 
   7   6   6       11.24       11.07     16.11 o 
   8   6   6        5.95       11.25     18.03 o 
   9   6   6       13.02       -8.86     14.90 o 
  10   6   6       12.06       12.04     14.87 o 
  11   6   6        8.93       33.58     24.87 o 
  12   6   6      128.99      220.07     44.48 o 
   1   7   6        7.47       13.95      6.26 o 
   2   7   6        2.99        4.44     12.06 o 
   3   7   6        0.01       -2.41      8.24 o 
   4   7   6       37.49       41.76     17.49 o 
   5   7   6        0.39       32.07     19.16 o 
   6   7   6      108.17       46.15     49.96 o 
   7   7   6       20.18       30.00     21.44 o 
   8   7   6      302.24      321.77     45.15 o 
   9   7   6      240.42      287.74     76.81 o 
  10   7   6      179.62      229.70     73.84 o 
   0   8   6      282.00      348.23     67.55 o 
   1   8   6       18.11        2.89     13.40 o 
   2   8   6       96.67       48.19     32.21 o 
   3   8   6        0.07        7.01     12.62 o 
   4   8   6       17.49        9.29     12.46 o 
   5   8   6      147.13      201.29     54.48 o 
   6   8   6      393.96      356.38     72.72 o 
   7   8   6        5.54      -12.76     26.51 o 
   8   8   6      219.76      164.83     51.32 o 
   1   9   6       14.68       11.09     66.68 o 
   2   9   6      221.39      208.22     40.05 o 
   3   9   6       21.58       61.36     25.06 o 
   4   9   6        1.29        0.02     11.91 o 
   1   1   7     4024.39     3631.90     56.45 o 
   2   1   7     2916.53     2771.30     46.64 o 
   3   1   7      473.51      493.92     23.16 o 
   4   1   7       54.93       61.22     10.29 o 
   5   1   7      928.84      960.44     43.50 o 
   6   1   7      441.26      429.34     29.82 o 
   7   1   7     1099.63     1218.90     51.33 o 
   8   1   7     1148.25     1136.68     46.96 o 
   9   1   7      958.02      874.07     56.24 o 
  10   1   7     1065.24     1011.74     63.47 o 
  11   1   7      506.47      465.90     55.85 o 
  12   1   7        0.00        8.20     25.44 o 
  13   1   7       67.95       65.66     27.01 o 
  14   1   7       57.94       95.24     29.89 o 
  15   1   7       48.40       62.65     28.25 o 
   1   2   7      248.26      196.29     13.95 o 
   2   2   7     1103.04     1122.35     30.88 o 
   3   2   7      729.32      764.83     23.89 o 
   4   2   7      767.97      849.23     28.84 o 
   5   2   7      776.92      799.99     31.37 o 
   6   2   7     1630.87     1703.00     49.79 o 
   7   2   7        5.91        9.72     11.43 o 
   8   2   7      107.99      109.63     16.18 o 
   9   2   7      623.08      603.97     46.20 o 
  10   2   7       36.24       30.60     29.42 o 
  11   2   7      935.27      891.40     62.48 o 
  12   2   7       10.15        5.16     12.73 o 
  13   2   7       30.82       27.07     12.42 o 
  14   2   7       16.22        6.30     30.64 o 
  15   2   7      151.27      181.24     52.53 o 
   1   3   7      428.20      413.21     55.79 o 
   2   3   7      659.70      633.88     19.83 o 
   3   3   7      907.41      965.46     30.31 o 
   4   3   7      596.66      706.59     30.25 o 
   5   3   7       17.96        7.46      7.62 o 
   6   3   7       68.07       66.14     12.31 o 
   7   3   7      295.94      299.51     25.16 o 
   8   3   7       60.50       48.43     15.07 o 
   9   3   7       35.30       40.11     11.69 o 
  10   3   7      162.92      136.54     25.10 o 
  11   3   7      107.35       87.66     18.33 o 
  12   3   7      335.80      293.10     49.16 o 
  13   3   7       66.27       67.61     22.18 o 
  14   3   7       71.31       73.06     34.90 o 
  15   3   7       21.86       58.19     42.46 o 
   0   4   7        9.79       73.52     32.56 o 
   1   4   7     2193.47     1917.52    116.39 o 
   2   4   7      335.95      352.41     19.89 o 
   3   4   7      820.07      851.39     35.87 o 
   4   4   7       81.23       82.78     10.87 o 
   5   4   7      159.82      172.80     23.62 o 
   6   4   7        2.01        7.02      8.92 o 
   7   4   7      108.52      113.96     18.83 o 
   8   4   7        8.27       11.10     15.19 o 
   9   4   7      484.55      561.89     57.90 o 
  10   4   7      158.06      136.62     31.38 o 
  11   4   7        7.11      -15.35     15.35 o 
  12   4   7      270.89      338.22     56.29 o 
  13   4   7       27.05       33.98     47.90 o 
  14   4   7      181.46      211.85     43.63 o 
   1   5   7      270.83      249.71     13.26 o 
   2   5   7     1045.90     1144.06     39.46 o 
   3   5   7      460.52      506.07     39.98 o 
   4   5   7      252.56      251.17     19.59 o 
   5   5   7       11.51       10.49      6.62 o 
   6   5   7      102.85       51.08     42.20 o 
   7   5   7        0.43       15.78     10.43 o 
   8   5   7       23.78       17.96     18.28 o 
   9   5   7      103.93      111.00     25.93 o 
  10   5   7       51.64       43.57     69.62 o 
  11   5   7        1.45      -18.72     18.72 o 
  12   5   7      177.69      239.63     44.72 o 
  13   5   7        8.95       10.01     34.14 o 
   0   6   7     4046.18     3579.71     92.76 o 
   1   6   7      343.30      336.42     17.52 o 
   2   6   7      916.50      863.86     30.17 o 
   3   6   7      143.40      153.09     17.69 o 
   4   6   7        9.95       19.31     10.26 o 
   5   6   7      330.26      339.14     25.46 o 
   6   6   7       51.66       63.55     16.08 o 
   7   6   7      554.04      649.10     65.72 o 
   8   6   7      134.30      196.16     34.01 o 
   9   6   7        7.23      -13.27     23.95 o 
  10   6   7       30.94       34.03     37.55 o 
  11   6   7      231.94      169.40     36.44 o 
  12   6   7      130.30      111.84     34.04 o 
   1   7   7      325.46      329.91     29.44 o 
   2   7   7       40.77       30.97      8.69 o 
   3   7   7       71.62       60.60     16.39 o 
   4   7   7      160.50      195.85     29.41 o 
   5   7   7        3.70       21.56     23.66 o 
   6   7   7       57.28       12.14     22.84 o 
   7   7   7      811.20      798.79    108.22 o 
   8   7   7        1.85      -27.62     32.99 o 
   9   7   7      325.01      265.27     71.02 o 
  10   7   7        1.55       18.85     24.39 o 
   0   8   7      235.54      228.62     57.55 o 
   1   8   7       83.45       73.66     24.15 o 
   2   8   7        6.05      -11.72     14.22 o 
   3   8   7       36.85       40.80     27.86 o 
   4   8   7       42.71       24.66     24.07 o 
   5   8   7       36.04       57.00     36.82 o 
   6   8   7       41.28       -2.28     28.31 o 
   7   8   7       75.64       49.19     32.98 o 
   8   8   7        0.08      -31.66     31.66 o 
   1   9   7        0.43      -18.02     24.46 o 
   2   9   7      117.28      103.82     30.50 o 
   3   9   7        2.73       17.28     16.43 o 
   4   9   7        5.12      -20.58     20.58 o 
   0   0   8     6161.72     5485.55    138.26 o 
   1   0   8      485.97      410.08     32.65 o 
   2   0   8     5916.55     5646.39    111.68 o 
   3   0   8     6853.96     7119.45    134.70 o 
   4   0   8     1275.59     1256.34     48.95 o 
   5   0   8     3763.49     4420.11    100.12 o 
   6   0   8      484.99      660.28     53.16 o 
   7   0   8      507.73      609.79     84.97 o 
   8   0   8       25.05       72.17     42.62 o 
   9   0   8        8.59       26.20     26.43 o 
  10   0   8     1308.50     1344.33    132.85 o 
  11   0   8      126.56      136.36     48.51 o 
  12   0   8     1619.73     1600.41    154.63 o 
  13   0   8        0.04      -14.67     24.24 o 
  14   0   8        5.69      -10.13     25.21 o 
  15   0   8        3.01      -27.08     34.91 o 
   1   1   8      903.42      840.45     29.47 o 
   2   1   8        6.33       -0.91      5.78 o 
   3   1   8     2098.71     2142.62     48.41 o 
   4   1   8       74.27       87.46     12.27 o 
   5   1   8     5922.19     6253.01    102.42 o 
   6   1   8      273.31      277.05     27.79 o 
   7   1   8       66.48       66.68     18.56 o 
   8   1   8       79.61       77.27     19.65 o 
   9   1   8       26.33       41.74     21.46 o 
  10   1   8      240.44      200.48     36.65 o 
  11   1   8      177.27      163.77     34.99 o 
  12   1   8      205.27      218.15     40.56 o 
  13   1   8        0.92       -0.74     65.66 o 
  14   1   8        4.09        6.62     17.54 o 
  15   1   8       12.55       21.41     21.82 o 
   0   2   8       34.03       31.87     17.46 o 
   1   2   8      141.75      127.39      8.99 o 
   2   2   8       23.22       29.21      5.69 o 
   3   2   8      461.33      484.47     22.58 o 
   4   2   8      721.45      768.31     32.24 o 
   5   2   8        6.32       15.31      7.39 o 
   6   2   8       26.44       37.03      8.78 o 
   7   2   8       70.36       38.88     15.23 o 
   8   2   8      128.14      116.95     23.92 o 
   9   2   8       51.44       24.49     15.99 o 
  10   2   8     2286.06     2188.20     92.56 o 
  11   2   8     1476.10     1372.78     77.71 o 
  12   2   8      476.72      348.85     52.90 o 
  13   2   8       78.46       61.13     38.21 o 
  14   2   8       46.30       51.04     36.62 o 
  15   2   8      164.51      190.57     43.41 o 
   1   3   8      224.74      224.19     42.84 o 
   2   3   8      746.92      693.24     25.19 o 
   3   3   8      218.43      211.45     14.28 o 
   4   3   8      291.96      292.10     19.66 o 
   5   3   8      422.85      516.73     23.86 o 
   6   3   8       33.22       12.06      8.42 o 
   7   3   8     2108.70     2264.36     86.63 o 
   8   3   8        4.86       11.18     10.17 o 
   9   3   8      122.57      143.48     23.31 o 
  10   3   8       23.30       15.48     22.02 o 
  11   3   8       75.19       83.78     22.15 o 
  12   3   8       17.07       12.15     18.61 o 
  13   3   8       54.52       53.07     24.17 o 
  14   3   8       23.22       70.14     46.66 o 
  15   3   8      386.77      490.18    102.71 o 
   0   4   8    13706.07    12604.81    332.00 o 
   1   4   8      272.62      292.84     52.46 o 
   2   4   8     1625.72     1525.39     61.05 o 
   3   4   8        7.19        3.72      6.99 o 
   4   4   8       78.47       76.65     10.43 o 
   5   4   8        7.42        9.70      7.66 o 
   6   4   8      631.09      688.30     36.94 o 
   7   4   8      891.23     1028.91     56.02 o 
   8   4   8       78.23       60.81     15.46 o 
   9   4   8      477.85      591.04     59.22 o 
  10   4   8       22.64       17.18     17.20 o 
  11   4   8        1.27      -10.68     17.64 o 
  12   4   8       12.16       33.41     67.42 o 
  13   4   8        2.25       -6.29     15.59 o 
  14   4   8       26.12       88.10     27.81 o 
   1   5   8     1046.75      861.07     38.31 o 
   2   5   8      399.13      368.25     20.73 o 
   3   5   8      114.21      144.04     30.69 o 
   4   5   8      199.04      180.28     16.44 o 
   5   5   8       75.69       82.55     13.11 o 
   6   5   8      119.73       76.19     42.64 o 
   7   5   8      230.22      280.30     30.90 o 
   8   5   8      923.07      964.62     73.29 o 
   9   5   8       11.64       12.70     14.63 o 
  10   5   8      583.20      622.68     64.01 o 
  11   5   8        0.89       61.12     81.14 o 
  12   5   8        0.68      -12.04     14.27 o 
  13   5   8        6.57        3.25     22.79 o 
   0   6   8     3462.36     2680.02    493.38 o 
   1   6   8      383.12      360.34     15.65 o 
   2   6   8     2575.85     2481.94     46.39 o 
   3   6   8       10.84        6.20      7.98 o 
   4   6   8        1.21        2.25      8.04 o 
   5   6   8      202.71      236.20     25.33 o 
   6   6   8        1.66       10.04     14.45 o 
   7   6   8      315.68      403.26    129.03 o 
   8   6   8      656.68      656.93    121.31 o 
   9   6   8       23.97       15.43     18.85 o 
  10   6   8        0.04        1.23     15.74 o 
  11   6   8       43.55       22.32     16.52 o 
  12   6   8       20.10       25.76     35.95 o 
   1   7   8        5.66       14.32     22.54 o 
   2   7   8      560.91      517.86     57.49 o 
   3   7   8       11.37        8.34      9.15 o 
   4   7   8      195.35      217.79     57.88 o 
   5   7   8       63.96       99.42     39.39 o 
   6   7   8        5.01       15.89     22.16 o 
   7   7   8      171.13      106.73     42.65 o 
   8   7   8       75.78       34.85     29.87 o 
   9   7   8       15.43      -18.71     28.03 o 
  10   7   8        1.22       18.74     37.57 o 
   0   8   8       60.01      124.34     42.36 o 
   1   8   8        2.05       -2.05     46.70 o 
   2   8   8      658.14      588.65     64.59 o 
   3   8   8      233.47      173.07     59.64 o 
   4   8   8      183.93      253.99     44.68 o 
   5   8   8      287.61      283.97     65.33 o 
   6   8   8        8.65        6.90     25.02 o 
   7   8   8        1.14        7.26     21.18 o 
   8   8   8      145.70      141.98     52.80 o 
   1   9   8       67.17       67.73     24.68 o 
   2   9   8       22.20       20.28     15.89 o 
   3   9   8       14.45       33.59     22.29 o 
   4   9   8      206.25      174.31     38.96 o 
   1   1   9      586.61      500.37     24.27 o 
   2   1   9       11.13        7.93      7.06 o 
   3   1   9       17.41       15.25      5.35 o 
   4   1   9      111.91      108.00     13.37 o 
   5   1   9      364.23      451.04     27.93 o 
   6   1   9      509.18      503.49     37.92 o 
   7   1   9      226.47      256.85     25.70 o 
   8   1   9       31.60       25.35     19.74 o 
   9   1   9      620.26      650.83    108.38 o 
  10   1   9      402.36      419.69     53.99 o 
  11   1   9       11.39       -9.58     19.72 o 
  12   1   9        1.74       -2.26     45.92 o 
  13   1   9      188.22      177.26     39.03 o 
  14   1   9        1.52       17.29     18.07 o 
  15   1   9        2.30      -14.24     47.34 o 
   0   2   9     2921.98     2955.07    138.42 o 
   1   2   9      952.50      960.03     35.92 o 
   2   2   9     1014.67     1038.62     28.19 o 
   3   2   9      600.81      589.36     25.19 o 
   4   2   9      752.02      831.86     33.91 o 
   5   2   9      409.41      432.02     27.26 o 
   6   2   9       16.48       24.66      9.86 o 
   7   2   9      690.14      677.12     46.11 o 
   8   2   9     1257.00     1296.37     67.06 o 
   9   2   9      985.38     1027.72     94.23 o 
  10   2   9      188.92      239.47     41.90 o 
  11   2   9       15.16       29.29     19.95 o 
  12   2   9        5.28       -1.33     16.80 o 
  13   2   9       35.85       70.26     26.24 o 
  14   2   9      372.76      443.45     62.43 o 
  15   2   9       45.32      105.58     41.02 o 
   1   3   9      703.54      581.50     67.81 o 
   2   3   9     2090.92     1943.23     60.38 o 
   3   3   9      673.77      688.49     31.17 o 
   4   3   9      487.59      552.22     26.96 o 
   5   3   9      134.19      115.42     11.78 o 
   6   3   9      170.38      160.94     15.63 o 
   7   3   9      389.67      436.54     30.82 o 
   8   3   9      182.73      152.42     20.12 o 
   9   3   9      942.10     1058.22     61.71 o 
  10   3   9      229.80      267.43     32.25 o 
  11   3   9      872.85      815.95     59.38 o 
  12   3   9       13.58      -17.63     18.81 o 
  13   3   9       30.71        4.08     21.11 o 
  14   3   9        2.60       70.37     50.06 o 
   0   4   9      322.25      366.11     60.50 o 
   1   4   9      541.23      547.91     70.14 o 
   2   4   9       49.91       51.81     23.29 o 
   3   4   9      380.74      445.98     25.92 o 
   4   4   9      299.86      309.65     19.60 o 
   5   4   9      121.57      126.39     15.37 o 
   6   4   9      687.43      717.47     37.10 o 
   7   4   9       23.31       36.68     18.44 o 
   8   4   9      192.97      193.14     25.80 o 
   9   4   9        4.58       24.69     53.77 o 
  10   4   9      750.22      918.43     77.50 o 
  11   4   9      174.54      221.54     40.29 o 
  12   4   9      133.39      100.90     30.27 o 
  13   4   9        0.45        2.47     24.32 o 
  14   4   9      115.87      100.28     55.82 o 
   1   5   9     1081.56     1105.38     76.91 o 
   2   5   9      203.01      179.01     15.24 o 
   3   5   9      186.46      177.12     16.11 o 
   4   5   9       60.46       68.53     10.38 o 
   5   5   9       60.27       67.96     12.65 o 
   6   5   9        0.18       -8.23      8.91 o 
   7   5   9      137.14      125.73     20.68 o 
   8   5   9      624.89      685.36     78.49 o 
   9   5   9       12.01      -15.73     17.57 o 
  10   5   9      127.53      114.01     29.16 o 
  11   5   9       58.86       57.51     24.31 o 
  12   5   9       50.44       41.01     22.85 o 
  13   5   9       48.60      -12.55     19.47 o 
   0   6   9     1310.09     1428.24    128.74 o 
   1   6   9      435.77      422.88     50.22 o 
   2   6   9       93.08       75.79      9.51 o 
   3   6   9        1.37       35.33     15.07 o 
   4   6   9       52.82       78.51     13.42 o 
   5   6   9      177.95      203.13     28.96 o 
   6   6   9        6.14       13.91     28.13 o 
   7   6   9      383.09      442.32     50.21 o 
   8   6   9      197.92      219.08     37.15 o 
   9   6   9       97.18       74.01     57.25 o 
  10   6   9      264.07      317.22     70.03 o 
  11   6   9      237.11      341.20     55.35 o 
  12   6   9        1.32      -22.01     30.64 o 
   1   7   9      272.39      250.64     40.43 o 
   2   7   9      164.27      188.24     35.51 o 
   3   7   9      105.45       85.25     42.28 o 
   4   7   9       10.91        2.18     19.80 o 
   5   7   9       11.83       13.58     20.77 o 
   6   7   9      150.45      143.71     47.80 o 
   7   7   9      246.70      268.18     64.70 o 
   8   7   9      181.99      178.18     54.93 o 
   9   7   9      946.84     1039.09    135.21 o 
  10   7   9        0.01       23.29     29.68 o 
   0   8   9       92.83       93.44     41.97 o 
   1   8   9      889.06      810.97     76.88 o 
   2   8   9       75.64       77.62     25.31 o 
   3   8   9      176.49      134.28     31.86 o 
   4   8   9        6.50       30.21     28.92 o 
   5   8   9      196.53      146.72     47.84 o 
   6   8   9      201.45      214.46     62.81 o 
   7   8   9      603.98      654.58    106.87 o 
   1   9   9      191.95      174.30     37.36 o 
   2   9   9       94.16       95.14     56.63 o 
   3   9   9      173.13      213.25     44.04 o 
   0   0  10     2082.94     1890.33     90.93 o 
   1   0  10     1662.88     1527.18     85.29 o 
   2   0  10     1317.63     1342.71     59.00 o 
   3   0  10      257.14      262.56     28.85 o 
   4   0  10     2772.58     2906.53    105.07 o 
   5   0  10      427.16      401.83     47.84 o 
   6   0  10       35.12       16.56     19.00 o 
   7   0  10      122.28      209.81     36.98 o 
   8   0  10        2.21       32.53     31.99 o 
   9   0  10     1679.19     1453.53    133.33 o 
  10   0  10     1542.94     1342.49    132.77 o 
  11   0  10     3040.16     2480.82    188.21 o 
  12   0  10      688.05      730.34    106.88 o 
  13   0  10        8.55      -14.46     29.28 o 
  14   0  10      266.12      209.64     59.46 o 
  15   0  10      629.76      698.23    116.74 o 
   1   1  10      171.30      134.54     25.29 o 
   2   1  10       37.37       34.68      7.69 o 
   3   1  10        0.15       -4.88      5.01 o 
   4   1  10      213.41      245.14     17.95 o 
   5   1  10      995.65     1109.91     40.34 o 
   6   1  10     1677.02     2043.10     67.16 o 
   7   1  10       93.31      134.05     23.48 o 
   8   1  10       92.55       84.40     25.48 o 
   9   1  10       93.62      128.20     50.89 o 
  10   1  10      189.39      160.61     35.32 o 
  11   1  10       59.19       65.10     22.52 o 
  12   1  10       38.76       -6.33     61.17 o 
  13   1  10       12.82       25.08     22.52 o 
  14   1  10       78.43       34.98     31.71 o 
  15   1  10      163.54      140.84     39.38 o 
   0   2  10      613.86      570.04     26.56 o 
   1   2  10     3572.32     3691.32     69.48 o 
   2   2  10     1452.64     1577.16     35.76 o 
   3   2  10      571.80      533.23     24.61 o 
   4   2  10     1940.24     2068.19     53.69 o 
   5   2  10        5.26       13.64      8.52 o 
   6   2  10       60.65       77.27     17.27 o 
   7   2  10      439.30      423.42     37.50 o 
   8   2  10        0.68       -4.06     13.29 o 
   9   2  10        0.23       27.19     18.29 o 
  10   2  10      208.77      209.13     37.50 o 
  11   2  10      327.74      384.08     52.65 o 
  12   2  10      268.65      269.46     45.78 o 
  13   2  10       70.84       40.56     20.68 o 
  14   2  10       48.33       36.48     45.76 o 
  15   2  10       82.32       67.20     29.84 o 
   1   3  10      176.67      122.80     33.61 o 
   2   3  10       19.67       21.20      5.49 o 
   3   3  10      638.08      682.79     25.29 o 
   4   3  10     1640.80     1736.60     47.67 o 
   5   3  10      923.86      912.14     38.80 o 
   6   3  10       43.44       51.28     12.24 o 
   7   3  10      400.47      433.45     36.89 o 
   8   3  10      243.09      295.68     27.10 o 
   9   3  10       41.39       23.11     12.52 o 
  10   3  10       56.57       64.61     23.60 o 
  11   3  10      174.33      143.40     34.93 o 
  12   3  10      135.39      125.02     48.48 o 
  13   3  10      157.12      155.27     36.41 o 
  14   3  10        8.63       36.58     39.06 o 
   0   4  10      399.78      441.07     67.11 o 
   1   4  10     1451.71     1605.38    123.12 o 
   2   4  10       79.53       55.50     19.96 o 
   3   4  10       15.28        4.00     12.08 o 
   4   4  10       25.70       21.17      8.22 o 
   5   4  10       87.76       85.86     12.22 o 
   6   4  10      421.00      471.17     30.68 o 
   7   4  10      689.68      681.37     45.61 o 
   8   4  10        8.84       10.60     11.13 o 
   9   4  10       30.28       25.43     18.30 o 
  10   4  10      175.31      187.40     35.76 o 
  11   4  10      467.85      403.79     53.73 o 
  12   4  10       15.16       41.90     34.69 o 
  13   4  10        0.72        6.63     22.82 o 
  14   4  10        3.67       27.80     38.59 o 
   1   5  10      253.20      290.44     40.15 o 
   2   5  10        2.24       16.77     20.25 o 
   3   5  10      936.95      942.01     65.83 o 
   4   5  10       38.65       28.70      9.29 o 
   5   5  10       14.62       17.38      6.70 o 
   6   5  10     1203.53     1222.69     48.29 o 
   7   5  10      217.64      242.83     28.56 o 
   8   5  10      787.22      823.51     74.24 o 
   9   5  10        2.51       15.43     14.31 o 
  10   5  10      124.40       94.45     30.38 o 
  11   5  10       10.73        4.21     30.46 o 
  12   5  10      199.49      160.51     37.10 o 
  13   5  10        3.25       -4.31     33.50 o 
   0   6  10     1488.93     1515.10    134.40 o 
   1   6  10      426.51      459.86     53.66 o 
   2   6  10        4.04      -19.18     19.18 o 
   3   6  10      296.42      312.43     27.18 o 
   4   6  10        2.90       -1.80      5.99 o 
   5   6  10        0.48        1.06     13.76 o 
   6   6  10       14.59       29.16     12.18 o 
   7   6  10      123.10       84.42     62.71 o 
   8   6  10      853.54      960.29     72.61 o 
   9   6  10        0.03      -13.70     13.70 o 
  10   6  10       29.11       43.57     35.96 o 
  11   6  10      124.61      181.09     62.46 o 
   1   7  10        0.02       -5.67     15.19 o 
   2   7  10       97.23       83.02     35.62 o 
   3   7  10       17.15       26.13     22.58 o 
   4   7  10       32.53       28.67     22.90 o 
   5   7  10        0.47       11.18     25.97 o 
   6   7  10        1.81       16.31     25.23 o 
   7   7  10        8.08       -5.52     34.34 o 
   8   7  10        6.99      -29.67     34.54 o 
   9   7  10       82.20       37.70     30.79 o 
  10   7  10        0.00      -28.63     29.40 o 
   0   8  10       69.65      134.54     47.67 o 
   1   8  10      292.92      274.74     45.78 o 
   2   8  10      136.57      155.99     35.41 o 
   3   8  10        1.33       -8.12     17.64 o 
   4   8  10       83.67      127.78     31.45 o 
   5   8  10        0.65      -14.70     20.44 o 
   6   8  10        8.37        2.17     31.26 o 
   7   8  10      286.91      170.65     54.55 o 
   1   9  10       37.08       26.14     18.16 o 
   2   9  10        4.47        6.66     18.24 o 
   1   1  11     2865.05     2915.40     81.88 o 
   2   1  11     1706.82     1723.10     47.33 o 
   3   1  11     1355.62     1318.85     45.03 o 
   4   1  11      902.65      954.62     35.24 o 
   5   1  11       22.11       19.31      7.95 o 
   6   1  11       17.52       20.04     11.67 o 
   7   1  11      709.33      799.21     52.42 o 
   8   1  11       64.09      103.03     30.42 o 
   9   1  11      718.40      694.01     66.86 o 
  10   1  11      727.27      618.95     99.15 o 
  11   1  11       64.44       62.57     36.06 o 
  12   1  11        0.78       17.24     29.33 o 
  13   1  11      309.97      328.95     53.53 o 
  14   1  11       18.54       33.29     18.84 o 
  15   1  11       29.03      -19.77     31.83 o 
   0   2  11     5786.21     5662.27     91.71 o 
   1   2  11     4742.52     4784.81     83.76 o 
   2   2  11      462.71      541.28     21.66 o 
   3   2  11      449.44      468.48     23.40 o 
   4   2  11        4.71        9.84      6.76 o 
   5   2  11      808.41      872.36     39.48 o 
   6   2  11       53.75       47.12     28.12 o 
   7   2  11      189.10      235.78     28.65 o 
   8   2  11      290.80      328.16     34.50 o 
   9   2  11       51.74       70.34     24.26 o 
  10   2  11      880.75      862.92     76.79 o 
  11   2  11      285.12      211.91     41.02 o 
  12   2  11      522.25      484.79     86.51 o 
  13   2  11       73.89       53.49     22.01 o 
  14   2  11        2.72       32.92     25.19 o 
  15   2  11       53.95       85.11     31.95 o 
   1   3  11      155.77      169.13     38.60 o 
   2   3  11        7.68        9.75      5.21 o 
   3   3  11      204.66      185.12     13.62 o 
   4   3  11      145.94      143.91     14.31 o 
   5   3  11       77.14       67.46     15.54 o 
   6   3  11      299.56      316.59     25.36 o 
   7   3  11       24.57       25.26     12.54 o 
   8   3  11      413.58      410.25     38.42 o 
   9   3  11      887.04      958.60     84.63 o 
  10   3  11      390.81      314.34     45.62 o 
  11   3  11      464.85      426.17     55.10 o 
  12   3  11       28.95       29.79     27.45 o 
  13   3  11        8.82        0.70     19.66 o 
  14   3  11       32.00       32.20     20.06 o 
   0   4  11     2878.90     2916.37    171.46 o 
   1   4  11      186.98      211.55     49.62 o 
   2   4  11      294.37      303.48     59.63 o 
   3   4  11      182.41      189.77     14.88 o 
   4   4  11      178.66      182.62     18.03 o 
   5   4  11       15.72        5.55     14.27 o 
   6   4  11      573.73      637.14     42.64 o 
   7   4  11      887.99      868.17     53.37 o 
   8   4  11      441.50      524.16     55.20 o 
   9   4  11     1130.36     1224.66    137.30 o 
  10   4  11      161.64      243.84     66.77 o 
  11   4  11      254.33      300.32     76.38 o 
  12   4  11       70.98       64.08     35.49 o 
  13   4  11      183.62      272.11     83.97 o 
   1   5  11       84.28      101.21     53.93 o 
   2   5  11      303.10      297.28     63.06 o 
   3   5  11        4.71       -4.05     21.78 o 
   4   5  11       12.62        3.84     11.02 o 
   5   5  11        0.49        2.57     11.69 o 
   6   5  11       24.07       19.76     10.05 o 
   7   5  11        2.50        2.69      6.69 o 
   8   5  11      152.10      123.84     27.42 o 
   9   5  11      140.16      170.00     30.58 o 
  10   5  11       37.81       29.81     17.38 o 
  11   5  11       16.28      -10.29     26.03 o 
  12   5  11      186.48      207.86     68.98 o 
   0   6  11       56.42       27.95     25.42 o 
   1   6  11      432.96      361.52     50.31 o 
   2   6  11        2.78       22.47     37.49 o 
   3   6  11      948.57      757.22     54.95 o 
   4   6  11        7.76       26.84     26.74 o 
   5   6  11      930.51      872.73    110.66 o 
   6   6  11      323.82      314.55     68.78 o 
   7   6  11      290.15      363.53     39.91 o 
   8   6  11      228.85      182.35     55.40 o 
   9   6  11       30.01      781.52    127.88 o 
  10   6  11       32.24       49.56     34.97 o 
  11   6  11        5.62      104.06     50.72 o 
   1   7  11       14.92      -15.97     15.97 o 
   2   7  11     1443.50     1481.00    103.60 o 
   3   7  11       96.13       71.89     26.80 o 
   4   7  11      366.32      301.76     67.12 o 
   5   7  11       50.11       51.19     31.17 o 
   6   7  11        3.04      -12.74     25.25 o 
   7   7  11       20.68      -29.95     29.95 o 
   8   7  11       29.13       17.73     24.58 o 
   9   7  11        4.47       -0.74     29.45 o 
   0   8  11      850.86      897.34    117.64 o 
   1   8  11     1514.19     1423.48    106.04 o 
   2   8  11      165.76      163.83     32.65 o 
   3   8  11      808.35      841.76     82.73 o 
   4   8  11      336.83      387.39     57.32 o 
   5   8  11        9.43       54.09     33.75 o 
   6   8  11      236.81      213.71     60.97 o 
   7   8  11       13.30      -32.19     35.69 o 
   1   9  11        2.48        6.87     34.48 o 
   0   0  12    23629.57    24768.82    359.16 o 
   1   0  12     1827.43     1884.40    102.93 o 
   2   0  12       83.42       54.82     13.86 o 
   3   0  12     2676.93     3035.70    174.28 o 
   4   0  12     1913.92     1928.48     84.17 o 
   5   0  12      294.23      310.25     39.47 o 
   6   0  12       20.51        9.20     13.61 o 
   7   0  12       10.49       20.95     28.02 o 
   8   0  12      512.32      452.72     72.02 o 
   9   0  12        5.84       19.11     29.72 o 
  10   0  12      424.20      522.99     87.10 o 
  11   0  12      798.75      729.11    106.51 o 
  12   0  12       38.41       36.75     37.00 o 
  13   0  12        4.38       58.11     33.56 o 
  14   0  12       60.68       33.74     37.86 o 
  15   0  12      432.11      534.29    103.63 o 
   1   1  12       49.09       53.99     13.74 o 
   2   1  12      242.07      251.69     19.36 o 
   3   1  12        1.33        1.38      6.80 o 
   4   1  12     1372.39     1499.75     44.92 o 
   5   1  12       69.22       70.21     16.25 o 
   6   1  12      432.86      478.22     33.90 o 
   7   1  12        0.75       10.55     14.09 o 
   8   1  12      407.94      417.90     51.39 o 
   9   1  12       12.98       52.17     24.77 o 
  10   1  12      141.00      140.46     33.50 o 
  11   1  12        2.73       33.72     23.80 o 
  12   1  12       11.22       62.19     32.09 o 
  13   1  12        1.07        5.85     39.42 o 
  14   1  12       10.08       -1.28     32.05 o 
  15   1  12      100.41       55.45     48.77 o 
   0   2  12       11.71       12.19      7.86 o 
   1   2  12      233.82      261.32     16.77 o 
   2   2  12       10.49        8.59      4.24 o 
   3   2  12     1028.29     1125.74     36.72 o 
   4   2  12      324.30      328.30     22.68 o 
   5   2  12     1506.95     1606.89     66.54 o 
   6   2  12       93.26       37.38     29.29 o 
   7   2  12       38.88       28.41     14.24 o 
   8   2  12      131.63      115.33     27.95 o 
   9   2  12       12.71       17.59     16.91 o 
  10   2  12     1103.05      987.16     81.50 o 
  11   2  12        0.81       15.39     38.35 o 
  12   2  12      240.13      204.32     40.61 o 
  13   2  12        8.75       36.82     24.21 o 
  14   2  12      351.88      351.06     56.54 o 
  15   2  12        8.62        8.43     47.74 o 
   1   3  12      219.17      150.07     36.29 o 
   2   3  12      251.31      225.26     18.91 o 
   3   3  12       64.85       70.44      8.62 o 
   4   3  12       57.70       66.28     10.72 o 
   5   3  12      340.40      349.06     24.86 o 
   6   3  12     1041.72     1092.02     46.94 o 
   7   3  12     1188.84     1272.13     63.65 o 
   8   3  12      221.75      208.78     28.57 o 
   9   3  12       39.15       36.01     15.70 o 
  10   3  12        0.01        7.45     14.96 o 
  11   3  12       14.74       12.06     24.41 o 
  12   3  12       34.36        6.92     14.21 o 
  13   3  12       27.96       38.28     32.68 o 
  14   3  12        0.05      -29.57     61.91 o 
   0   4  12      791.25      707.79     86.47 o 
   1   4  12      633.96      603.50     57.83 o 
   2   4  12       11.25        3.99     22.48 o 
   3   4  12       25.11       32.40      6.66 o 
   4   4  12      170.83      151.86     21.81 o 
   5   4  12     1349.20     1431.97     73.88 o 
   6   4  12      314.79      306.08     29.80 o 
   7   4  12      191.16      200.51     26.55 o 
   8   4  12      981.19      990.61    119.50 o 
   9   4  12       81.57       11.36     25.88 o 
  10   4  12        0.45       33.75     36.32 o 
  11   4  12      186.04      193.53     59.56 o 
  12   4  12       54.14       50.49     41.73 o 
  13   4  12      285.40      342.35     91.06 o 
   1   5  12        9.85        4.25     14.74 o 
   2   5  12      231.17      215.35     53.34 o 
   3   5  12      625.51      533.37     61.55 o 
   4   5  12      178.16      161.99     17.54 o 
   5   5  12      383.87      388.01     28.68 o 
   6   5  12      776.28      839.45     52.92 o 
   7   5  12      104.73      118.39     50.15 o 
   8   5  12      336.07      451.13     86.89 o 
   9   5  12       83.84       74.14     38.32 o 
  10   5  12      218.24      302.07     75.34 o 
  11   5  12        0.02       19.54     26.16 o 
  12   5  12      108.23       72.03     50.23 o 
   0   6  12      215.77      355.16     69.55 o 
   1   6  12       33.15       36.95     20.20 o 
   2   6  12      170.13      174.69     81.38 o 
   3   6  12      450.48      477.48     79.81 o 
   4   6  12       74.24       40.21     26.88 o 
   5   6  12       13.03        6.62     20.48 o 
   6   6  12      565.43      706.06    106.51 o 
   7   6  12      552.19      542.32     93.17 o 
   8   6  12      142.83      155.11     54.81 o 
   9   6  12        8.78       30.17     32.20 o 
  10   6  12       19.53       77.58     49.20 o 
  11   6  12      410.89      387.53     91.22 o 
   1   7  12        2.05        3.40     16.74 o 
   2   7  12      188.79      205.87     40.14 o 
   3   7  12        1.55      -15.68     17.25 o 
   4   7  12        4.49       13.14     23.82 o 
   5   7  12      179.15       91.53     38.18 o 
   6   7  12      132.33      159.35     50.38 o 
   7   7  12      334.85      317.24     73.89 o 
   8   7  12       26.68       41.13     28.17 o 
   9   7  12       41.19       23.13     26.19 o 
   0   8  12       55.12      140.66     49.41 o 
   1   8  12      123.38      169.92     47.86 o 
   2   8  12       12.74       -5.55     18.30 o 
   3   8  12      576.58      563.54     95.80 o 
   4   8  12      332.73      464.04     64.05 o 
   5   8  12      117.00      144.32     51.69 o 
   6   8  12      235.33      323.29     77.05 o 
   1   1  13     1873.35     1748.95     69.61 o 
   2   1  13     2230.71     2345.93    114.29 o 
   3   1  13       63.28       49.79     11.02 o 
   4   1  13        9.20        4.48      6.23 o 
   5   1  13        1.51        3.84      7.96 o 
   6   1  13      471.53      507.92     40.45 o 
   7   1  13       69.85       64.98     16.29 o 
   8   1  13     1286.93     1204.84     83.78 o 
   9   1  13     1433.45     1355.65     91.86 o 
  10   1  13      460.24      409.14     54.85 o 
  11   1  13      255.19      272.95     47.71 o 
  12   1  13      255.62      248.62     46.09 o 
  13   1  13      113.81       94.70     47.26 o 
  14   1  13      271.23      278.73     66.50 o 
  15   1  13       57.46       10.24     49.61 o 
   0   2  13     6049.82     6478.79    114.60 o 
   1   2  13       60.95       63.99     11.57 o 
   2   2  13      368.10      377.79     19.75 o 
   3   2  13     1311.32     1310.94     40.94 o 
   4   2  13        9.66        9.59      7.67 o 
   5   2  13      438.44      444.92     29.12 o 
   6   2  13     1571.79     1569.12     77.13 o 
   7   2  13        0.07       19.88     15.03 o 
   8   2  13     1404.78     1437.57     89.76 o 
   9   2  13      282.39      268.52     42.26 o 
  10   2  13      982.67      968.46     81.30 o 
  11   2  13       27.03       35.07     30.02 o 
  12   2  13      262.06      246.02     44.63 o 
  13   2  13       20.35       12.38     21.49 o 
  14   2  13       27.98       42.55     64.83 o 
   1   3  13      391.70      316.59     56.07 o 
   2   3  13      544.88      484.13     22.91 o 
   3   3  13        3.00        6.14      5.51 o 
   4   3  13      662.80      733.39     32.00 o 
   5   3  13        0.73        0.81      8.35 o 
   6   3  13       18.40       11.58      9.11 o 
   7   3  13      544.85      517.70     41.40 o 
   8   3  13     1394.38     1312.60     70.66 o 
   9   3  13        2.89      -10.95     15.34 o 
  10   3  13      131.78      109.40     31.18 o 
  11   3  13       26.08       10.48     16.02 o 
  12   3  13      154.43      177.47     37.55 o 
  13   3  13        2.00       11.72     66.04 o 
  14   3  13        0.02       -0.11     51.64 o 
   0   4  13       74.78       55.34     29.16 o 
   1   4  13      379.46      387.18     59.65 o 
   2   4  13       20.63       12.47     26.23 o 
   3   4  13      603.06      589.61     56.61 o 
   4   4  13       82.22       71.99     11.87 o 
   5   4  13       84.20      105.11     16.30 o 
   6   4  13       26.61       28.14     12.10 o 
   7   4  13      563.33      576.89     43.83 o 
   8   4  13       90.02       63.91     29.18 o 
   9   4  13       53.98       46.17     33.55 o 
  10   4  13      129.60      160.61     54.13 o 
  11   4  13      529.99      632.62    109.65 o 
  12   4  13       19.82       39.10     33.03 o 
  13   4  13        4.18       67.93     47.22 o 
   1   5  13       59.92       61.34     49.22 o 
   2   5  13        4.65        4.35     30.41 o 
   3   5  13      456.60      542.70     84.18 o 
   4   5  13      186.65      253.65     35.91 o 
   5   5  13        7.06        3.68      9.20 o 
   6   5  13       28.16       54.11     34.34 o 
   7   5  13        6.72       46.15     38.15 o 
   8   5  13       32.59       29.10     26.54 o 
   9   5  13      147.83      131.97     42.17 o 
  10   5  13      179.11      206.87     64.25 o 
  11   5  13       16.93      131.39     54.95 o 
  12   5  13      337.08      351.47     88.53 o 
   0   6  13       99.57      110.76     43.37 o 
   1   6  13     1199.48     1145.46     89.65 o 
   2   6  13      976.16     1034.77     85.75 o 
   3   6  13       45.61       31.31     24.94 o 
   4   6  13      603.40      568.16     94.06 o 
   5   6  13      655.13      557.56     93.24 o 
   6   6  13       87.24       81.63     39.82 o 
   7   6  13      471.64      410.64     82.97 o 
   8   6  13       23.86       27.30     30.02 o 
   9   6  13      144.58      118.58     46.77 o 
  10   6  13        3.10      -22.69     22.69 o 
  11   6  13        0.15       -6.83     32.38 o 
   1   7  13       13.59       12.27     15.71 o 
   2   7  13      386.85      399.32     55.87 o 
   3   7  13        0.48      -10.63     24.95 o 
   4   7  13       42.57       90.58     38.88 o 
   5   7  13        4.21       54.01     36.14 o 
   6   7  13       36.18       40.67     29.52 o 
   7   7  13        8.54       71.46     41.75 o 
   8   7  13       91.34        2.55     24.30 o 
   9   7  13       20.74      -13.23     31.06 o 
   0   8  13       45.27       39.17     35.85 o 
   1   8  13       40.95       20.25     17.78 o 
   2   8  13       39.23        6.32     28.75 o 
   3   8  13        4.16       19.50     20.02 o 
   4   8  13      210.55      179.89     40.88 o 
   5   8  13      228.38      236.79     45.83 o 
   6   8  13       33.15       63.26     40.43 o 
   0   0  14     3048.02     2966.84    135.03 o 
   1   0  14     4097.52     4365.70    165.14 o 
   2   0  14       71.05       51.84     12.33 o 
   3   0  14     1720.56     1750.34     79.92 o 
   4   0  14     2243.15     2400.54     98.48 o 
   5   0  14      528.95      491.86     47.24 o 
   6   0  14        4.15       -3.82     11.52 o 
   7   0  14       72.39       66.22     25.10 o 
   8   0  14      191.98      250.95     58.93 o 
   9   0  14      179.02      200.94     57.81 o 
  10   0  14      446.11      395.99     78.93 o 
  11   0  14     1385.54     1179.04    135.22 o 
  12   0  14       76.52       49.72     35.35 o 
  13   0  14       11.69        8.72     26.57 o 
  14   0  14       10.80        7.80     22.73 o 
  15   0  14       67.24       44.68     33.47 o 
   1   1  14      448.80      439.20     36.47 o 
   2   1  14      249.38      249.46     22.82 o 
   3   1  14      311.71      313.06     24.17 o 
   4   1  14       77.95       88.74     14.48 o 
   5   1  14      258.34      297.72     26.06 o 
   6   1  14        0.05       -6.59     14.82 o 
   7   1  14       59.51       42.79     19.01 o 
   8   1  14       39.48       49.77     22.36 o 
   9   1  14      139.58      216.89     39.85 o 
  10   1  14       47.46       30.63     19.87 o 
  11   1  14        1.71       48.37     28.13 o 
  12   1  14      249.59      254.68     70.69 o 
  13   1  14      207.50      291.46     50.87 o 
  14   1  14        2.34       15.02     25.55 o 
   0   2  14     6557.58     6995.37    126.05 o 
   1   2  14     1010.73     1024.05     37.43 o 
   2   2  14      521.46      575.84     31.17 o 
   3   2  14     1345.03     1327.50     39.70 o 
   4   2  14       69.25       95.73     13.51 o 
   5   2  14        6.81      -12.91     12.91 o 
   6   2  14      569.05      574.14     43.35 o 
   7   2  14      110.89      144.15     27.98 o 
   8   2  14      141.04       98.53     27.10 o 
   9   2  14      283.41      274.23     44.16 o 
  10   2  14      137.62      176.96     56.60 o 
  11   2  14       40.22       50.53     26.17 o 
  12   2  14      172.59      166.52     38.47 o 
  13   2  14        1.51        0.75     23.11 o 
  14   2  14       50.17       22.68     37.26 o 
   1   3  14      425.84      279.75     92.96 o 
   2   3  14      113.78      117.86      9.17 o 
   3   3  14        0.42       14.68      6.61 o 
   4   3  14      156.90      162.31     15.38 o 
   5   3  14     1725.10     1826.18     56.41 o 
   6   3  14      482.27      452.91     31.24 o 
   7   3  14     1010.27     1037.05     58.73 o 
   8   3  14      169.62      153.76     23.37 o 
   9   3  14      184.32      142.33     51.97 o 
  10   3  14       13.47       14.59     27.42 o 
  11   3  14        8.81      -15.08     15.08 o 
  12   3  14       87.44       63.21     43.14 o 
  13   3  14       27.48       58.00     56.21 o 
  14   3  14        0.85      -27.96     27.96 o 
   0   4  14       11.31      -14.90     25.89 o 
   1   4  14      259.59      272.29     41.60 o 
   2   4  14      138.84      142.88     44.46 o 
   3   4  14       33.54       33.23     20.86 o 
   4   4  14      701.07      751.86     34.90 o 
   5   4  14     1332.06     1431.71     56.30 o 
   6   4  14       12.24        6.43     10.27 o 
   7   4  14      817.63      753.56     49.49 o 
   8   4  14      306.67      320.24     42.15 o 
   9   4  14       41.62      -16.57     21.82 o 
  10   4  14       78.81       35.63     36.65 o 
  11   4  14      128.69      185.67     64.94 o 
  12   4  14        2.24        7.51     25.59 o 
  13   4  14      294.85      340.53     91.98 o 
   1   5  14        1.19       17.24     18.33 o 
   2   5  14       38.84       84.59     39.12 o 
   3   5  14       17.21       18.22     19.31 o 
   4   5  14      108.33      108.78     17.28 o 
   5   5  14      692.80      693.66     35.51 o 
   6   5  14      120.49      142.01     51.93 o 
   7   5  14      684.03      701.21    106.24 o 
   8   5  14       29.86      116.04     51.84 o 
   9   5  14       30.51        9.49     23.23 o 
  10   5  14       55.61       85.77     44.07 o 
  11   5  14       22.25       52.68     38.44 o 
  12   5  14        1.60      -25.23     31.22 o 
   0   6  14       71.36      104.63     42.89 o 
   1   6  14      399.50      454.49     57.56 o 
   2   6  14      222.21      290.31     47.80 o 
   3   6  14      123.43       87.55     35.57 o 
   4   6  14      516.29      505.10     87.19 o 
   5   6  14      983.83      910.92    119.14 o 
   6   6  14       27.56        5.61     23.94 o 
   7   6  14       75.22      140.87     51.44 o 
   8   6  14       47.64       -1.62     33.72 o 
   9   6  14      778.31      834.44    126.18 o 
  10   6  14       77.22      116.27     48.51 o 
   1   7  14       77.44       57.24     21.57 o 
   2   7  14        0.34      -30.14     30.14 o 
   3   7  14       34.14      -15.22     15.95 o 
   4   7  14        0.06      -27.91     27.91 o 
   5   7  14      349.03      429.96     85.33 o 
   6   7  14       58.98       96.08     44.06 o 
   7   7  14       16.20       12.17     18.74 o 
   8   7  14       38.03       80.38     46.53 o 
   9   7  14       11.66      -49.08     49.08 o 
   0   8  14        2.16       28.97     29.23 o 
   1   8  14      234.32      197.87     40.54 o 
   2   8  14       10.42       -0.21     17.66 o 
   3   8  14      550.52      525.26     70.12 o 
   4   8  14       56.17       43.69     23.98 o 
   5   8  14       10.96       49.37     21.45 o 
   6   8  14      156.71      154.76     56.10 o 
   1   1  15      356.44      403.66     27.94 o 
   2   1  15     2250.24     2468.69     91.12 o 
   3   1  15      851.83      872.73     40.59 o 
   4   1  15       75.36       49.17     11.86 o 
   5   1  15       53.13       28.32     20.85 o 
   6   1  15     1357.64     1339.77     75.51 o 
   7   1  15     2342.33     2220.14     87.49 o 
   8   1  15        4.94       25.27     21.92 o 
   9   1  15     1296.76     1181.11     87.69 o 
  10   1  15      708.65      734.85     74.55 o 
  11   1  15       24.42       59.79     23.97 o 
  12   1  15      195.23      193.96     58.55 o 
  13   1  15       49.16       47.29     21.78 o 
  14   1  15        1.49      -24.69     24.69 o 
   0   2  15      162.06      151.74     20.33 o 
   1   2  15       13.80       14.65      7.41 o 
   2   2  15      180.50      171.64     23.73 o 
   3   2  15        7.61        8.82      6.85 o 
   4   2  15      208.64      206.32     19.14 o 
   5   2  15      501.78      494.07     31.58 o 
   6   2  15      203.36      221.15     23.46 o 
   7   2  15      119.74       88.39     25.36 o 
   8   2  15       28.94       32.01     22.67 o 
   9   2  15      174.13      201.21     38.15 o 
  10   2  15       10.30       16.79     17.17 o 
  11   2  15       16.90       15.74     27.50 o 
  12   2  15       25.53       71.70     31.61 o 
  13   2  15       57.83       46.17     59.91 o 
  14   2  15      128.27      172.22     42.45 o 
   1   3  15       50.94       43.68      7.91 o 
   2   3  15       12.98       12.06      6.45 o 
   3   3  15      367.59      389.52     20.75 o 
   4   3  15     1146.88     1307.66     43.42 o 
   5   3  15        6.27       11.66      8.38 o 
   6   3  15       22.81       14.34     11.76 o 
   7   3  15       98.23      104.97     20.12 o 
   8   3  15       27.57       18.67     11.11 o 
   9   3  15       11.56       15.39     20.79 o 
  10   3  15      236.43      214.44     37.82 o 
  11   3  15        8.38       24.10     18.95 o 
  12   3  15        5.49      -10.11     18.50 o 
  13   3  15      139.65      101.75     28.53 o 
   0   4  15      350.19      270.09     57.19 o 
   1   4  15      122.76      119.20     27.82 o 
   2   4  15       58.66       87.87     43.55 o 
   3   4  15     1259.16     1295.11     51.77 o 
   4   4  15      408.53      399.98     25.41 o 
   5   4  15        7.65        7.23      8.80 o 
   6   4  15     1411.62     1530.26     54.03 o 
   7   4  15      239.62      226.39     24.26 o 
   8   4  15      630.76      620.06     58.85 o 
   9   4  15      229.05      182.50     32.56 o 
  10   4  15        1.17      -23.20     23.20 o 
  11   4  15      320.53      482.91     99.24 o 
  12   4  15        2.65       35.66     38.80 o 
  13   4  15        0.68       11.60     39.54 o 
   1   5  15        2.58      -13.21     14.58 o 
   2   5  15       49.69       25.87     17.26 o 
   3   5  15      103.15      164.15     48.47 o 
   4   5  15      132.73       99.22     35.83 o 
   5   5  15        3.83       -3.40     30.61 o 
   6   5  15       44.20       23.96     31.06 o 
   7   5  15      692.09      739.86    112.49 o 
   8   5  15       56.36       41.63     33.81 o 
   9   5  15      186.64      166.70     57.98 o 
  10   5  15       69.87       60.48     42.44 o 
  11   5  15        1.30      -37.27     37.27 o 
  12   5  15       18.55      -21.10     31.94 o 
   0   6  15       67.22       34.20     27.47 o 
   1   6  15      189.33      167.62     59.96 o 
   2   6  15      153.79      141.19     34.69 o 
   3   6  15       25.10      -11.84     19.73 o 
   4   6  15     1284.19     1457.53    153.06 o 
   5   6  15        6.78       45.09     31.28 o 
   6   6  15      624.47      627.01    102.90 o 
   7   6  15       37.75        7.31     19.21 o 
   8   6  15       65.18       25.66     28.97 o 
   9   6  15       48.07      -19.07     31.99 o 
  10   6  15       75.12      103.33     51.84 o 
   1   7  15        1.62       18.32     15.60 o 
   2   7  15       86.61       58.32     24.52 o 
   3   7  15        0.07      -18.12     18.34 o 
   4   7  15      101.62       62.74     26.14 o 
   5   7  15       64.32       47.69     26.02 o 
   6   7  15        0.87      -30.84     32.47 o 
   7   7  15       24.99       53.45     40.05 o 
   8   7  15       14.38        6.07     27.65 o 
   0   8  15      274.05      228.63     61.93 o 
   1   8  15      104.72      117.33     35.17 o 
   2   8  15      447.78      503.51     93.40 o 
   3   8  15       53.31       11.83     17.77 o 
   4   8  15       62.36       90.86     33.42 o 
   5   8  15       14.26      -24.67     28.08 o 
   0   0  16     2713.98     2956.74    143.95 o 
   1   0  16     7142.84     7459.35    232.90 o 
   2   0  16     1470.36     1481.91    104.64 o 
   3   0  16       20.71        8.13     22.98 o 
   4   0  16      931.85     1043.83     68.03 o 
   5   0  16     1912.40     1922.59     99.57 o 
   6   0  16      198.84      159.05     44.17 o 
   7   0  16     4161.44     3820.38    207.28 o 
   8   0  16      820.82      835.99    101.56 o 
   9   0  16      206.23      216.73     57.55 o 
  10   0  16      759.87      807.60    109.42 o 
  11   0  16       36.57       13.56     34.30 o 
  12   0  16       19.16      -12.48     27.69 o 
  13   0  16        0.35       10.08     27.23 o 
  14   0  16      135.91      184.68     62.90 o 
   1   1  16        2.86       -5.22      7.45 o 
   2   1  16      449.69      513.17     43.64 o 
   3   1  16      386.89      376.12     28.25 o 
   4   1  16      849.17      868.88     43.89 o 
   5   1  16       40.15       45.60     15.85 o 
   6   1  16      575.99      562.99     44.35 o 
   7   1  16     1156.80     1121.18     80.52 o 
   8   1  16      137.00      128.04     55.47 o 
   9   1  16       39.66       53.89     23.91 o 
  10   1  16      258.23      270.69     45.95 o 
  11   1  16       13.19       26.65     39.85 o 
  12   1  16       27.04       60.04     25.79 o 
  13   1  16        1.94       -0.98     14.65 o 
  14   1  16       41.65       43.77     26.19 o 
   0   2  16     1228.07     1246.39     58.60 o 
   1   2  16      243.52      228.25     20.38 o 
   2   2  16      827.96      920.25     54.47 o 
   3   2  16     1046.71     1073.74     44.41 o 
   4   2  16      135.79      127.37     15.54 o 
   5   2  16        7.09        8.44      8.20 o 
   6   2  16      362.77      396.54     47.49 o 
   7   2  16     1122.15     1063.65    100.19 o 
   8   2  16       28.47        6.22     15.81 o 
   9   2  16        7.55        6.14     23.05 o 
  10   2  16       71.78       55.29     24.95 o 
  11   2  16      335.17      338.52     81.95 o 
  12   2  16        0.65       17.29     53.45 o 
  13   2  16       50.90       53.16     26.11 o 
  14   2  16       76.72       68.61     53.70 o 
   1   3  16       33.25       34.43      7.33 o 
   2   3  16     1147.08     1161.33     67.99 o 
   3   3  16      179.14      150.92     13.52 o 
   4   3  16       18.54       25.01     10.85 o 
   5   3  16      580.60      655.48     35.07 o 
   6   3  16      677.90      727.03     47.62 o 
   7   3  16       45.84       76.63     18.98 o 
   8   3  16       77.25       93.24     23.95 o 
   9   3  16       26.77       28.10     22.18 o 
  10   3  16      482.04      461.19     69.65 o 
  11   3  16      125.23      171.51     37.92 o 
  12   3  16      620.46      601.26     71.01 o 
  13   3  16        2.73        3.49     13.50 o 
   0   4  16     2045.53     1847.82    152.06 o 
   1   4  16      249.43      248.18     40.44 o 
   2   4  16     1922.11     1903.57    158.87 o 
   3   4  16     1163.03     1206.87    125.54 o 
   4   4  16        1.37        6.20      4.92 o 
   5   4  16     1585.70     1743.23     53.05 o 
   6   4  16      253.55      236.61     21.58 o 
   7   4  16      124.94      106.20     24.03 o 
   8   4  16      230.26      270.71     38.11 o 
   9   4  16      132.58       74.06     30.78 o 
  10   4  16      216.08      168.33     33.75 o 
  11   4  16       87.01       90.65     34.21 o 
  12   4  16      117.06      132.07     60.40 o 
   1   5  16      173.07      192.27     38.53 o 
   2   5  16      606.98      619.22     67.42 o 
   3   5  16      590.81      645.37     95.36 o 
   4   5  16      514.02      489.76     85.95 o 
   5   5  16      661.28      735.67    107.61 o 
   6   5  16      136.88       91.68     37.02 o 
   7   5  16      160.02      252.71     67.59 o 
   8   5  16       32.12      -37.52     37.52 o 
   9   5  16       81.05      148.84     57.86 o 
  10   5  16       65.22       23.31     30.26 o 
  11   5  16       31.11      107.78     54.72 o 
   0   6  16        0.03      -13.79     30.57 o 
   1   6  16       19.25       38.41     21.59 o 
   2   6  16      134.93      136.32     35.25 o 
   3   6  16      336.24      311.14     50.94 o 
   4   6  16        6.35       17.59     25.82 o 
   5   6  16        6.44       41.70     32.16 o 
   6   6  16       85.73       97.54     41.98 o 
   7   6  16        5.89       90.11     44.42 o 
   8   6  16       77.64        9.42     21.96 o 
   9   6  16        3.48       -5.93     24.73 o 
  10   6  16        0.12       22.17     37.64 o 
   1   7  16       24.50       42.95     22.73 o 
   2   7  16       69.83       77.37     27.91 o 
   3   7  16       10.65       19.28     17.69 o 
   4   7  16       23.25       51.80     23.77 o 
   5   7  16       39.36      119.16     49.54 o 
   6   7  16       75.41       41.50     41.98 o 
   7   7  16        7.75       17.93     26.96 o 
   8   7  16       32.53       15.06     24.35 o 
   0   8  16        0.43       81.56     50.66 o 
   1   8  16       13.38      -26.98     26.98 o 
   2   8  16       50.20       12.60     25.47 o 
   3   8  16       12.20      -26.11     26.11 o 
   4   8  16        6.98      -19.31     19.31 o 
   1   1  17      559.99      546.63     31.67 o 
   2   1  17       38.93       44.18     16.58 o 
   3   1  17      143.52      131.03     18.34 o 
   4   1  17     2563.77     2510.65     85.03 o 
   5   1  17        0.15       -4.41     14.64 o 
   6   1  17      361.46      380.59     31.30 o 
   7   1  17     1668.10     1702.94     99.36 o 
   8   1  17      596.05      639.94     64.75 o 
   9   1  17       13.25       18.77     25.68 o 
  10   1  17        0.37       12.77     18.20 o 
  11   1  17        0.60       44.10     73.38 o 
  12   1  17      139.41      151.81     42.36 o 
  13   1  17       18.47       -4.21     23.03 o 
  14   1  17      253.24      358.98     60.54 o 
   0   2  17      639.92      641.75     43.92 o 
   1   2  17      173.09      167.23     16.73 o 
   2   2  17      150.65      161.52     24.15 o 
   3   2  17      244.93      235.87     19.63 o 
   4   2  17       17.58       16.17      9.36 o 
   5   2  17     2009.61     2013.69     77.74 o 
   6   2  17        2.55       20.24     17.72 o 
   7   2  17     1694.61     1697.16     77.09 o 
   8   2  17       54.26       53.94     22.18 o 
   9   2  17      244.01      220.54     40.92 o 
  10   2  17      159.54      141.30     36.08 o 
  11   2  17       11.35       -2.79     15.02 o 
  12   2  17       78.69      103.30     31.43 o 
  13   2  17      148.93      160.89     63.81 o 
   1   3  17      255.48      219.50     18.93 o 
   2   3  17       92.42      100.24      9.89 o 
   3   3  17      227.47      230.57     20.50 o 
   4   3  17       24.62       47.88     10.05 o 
   5   3  17      180.48      192.42     19.53 o 
   6   3  17     2035.10     2071.16     84.34 o 
   7   3  17       50.95       62.56     16.11 o 
   8   3  17     1085.79     1116.26     82.02 o 
   9   3  17      519.69      455.13     53.30 o 
  10   3  17       72.88       80.77     29.28 o 
  11   3  17        2.51      -19.83     19.83 o 
  12   3  17        0.01        6.70     18.10 o 
  13   3  17        7.43       30.25     73.02 o 
   0   4  17      711.85      669.46     93.32 o 
   1   4  17        5.11       -6.99     19.31 o 
   2   4  17      815.20      859.57    105.68 o 
   3   4  17     1259.23     1367.54    137.17 o 
   4   4  17      119.46      132.36     14.27 o 
   5   4  17     1192.16     1315.01     44.87 o 
   6   4  17       44.70       53.23     12.38 o 
   7   4  17        5.17       -2.56     15.87 o 
   8   4  17       85.33      116.81     27.37 o 
   9   4  17       35.20       61.37     54.40 o 
  10   4  17      100.32       96.75     34.75 o 
  11   4  17      266.53      303.44     49.08 o 
  12   4  17        3.84      -23.04     28.32 o 
   1   5  17       31.33       14.86     20.49 o 
   2   5  17        4.37       12.06     17.28 o 
   3   5  17      246.11      387.77     75.44 o 
   4   5  17       56.72       54.11     22.86 o 
   5   5  17        1.13        7.49     25.94 o 
   6   5  17       67.59       78.00     45.02 o 
   7   5  17      134.54      156.81     54.25 o 
   8   5  17       94.31       73.83     34.57 o 
   9   5  17        0.13      -16.47     25.21 o 
  10   5  17       13.91       15.81     44.35 o 
  11   5  17       16.69      -14.06     30.78 o 
   0   6  17      159.30      227.83     66.36 o 
   1   6  17      238.32      313.09     50.70 o 
   2   6  17       95.31       72.36     27.86 o 
   3   6  17      311.79      259.86     48.52 o 
   4   6  17      231.90      279.26     69.29 o 
   5   6  17        1.90        2.73     27.17 o 
   6   6  17       76.10       41.59     32.83 o 
   7   6  17       25.89       46.08     36.63 o 
   8   6  17       16.60      -22.57     33.36 o 
   9   6  17        9.57      -10.64     33.87 o 
   1   7  17      127.49      127.76     36.76 o 
   2   7  17      153.25      162.32     38.69 o 
   3   7  17        0.43      -14.56     23.08 o 
   4   7  17       28.28       24.72     19.04 o 
   5   7  17       70.14       89.23     45.41 o 
   6   7  17       13.18       28.96     35.59 o 
   7   7  17       18.10      108.76     50.69 o 
   0   8  17       88.99      102.61     49.77 o 
   1   8  17        0.03        5.90     31.11 o 
   2   8  17       15.37      -14.87     22.32 o 
   3   8  17       63.88       80.68     31.69 o 
   4   8  17       16.71      -21.14     34.54 o 
   0   0  18      500.01      456.07     60.39 o 
   1   0  18     3740.57     3848.43    141.61 o 
   2   0  18      457.93      432.60     60.17 o 
   3   0  18      615.42      535.81     70.14 o 
   4   0  18      129.46      191.85     32.30 o 
   5   0  18      862.52      854.39     93.46 o 
   6   0  18     1239.54     1210.14    116.78 o 
   7   0  18      184.19      165.89     47.38 o 
   8   0  18      177.41      143.60     46.87 o 
   9   0  18       72.00       77.55     39.04 o 
  10   0  18        9.23        4.54     22.91 o 
  11   0  18       85.40      128.44     53.51 o 
  12   0  18       18.32       25.82     26.53 o 
  13   0  18        6.89       49.18     35.58 o 
  14   0  18      152.21      170.53     63.15 o 
   1   1  18       84.18       75.47     11.90 o 
   2   1  18       52.34       49.67     16.26 o 
   3   1  18      133.02      118.40     39.81 o 
   4   1  18      318.99      327.44     30.96 o 
   5   1  18      297.26      322.47     34.14 o 
   6   1  18     2287.58     2321.69     88.14 o 
   7   1  18       15.24       22.57     24.77 o 
   8   1  18      629.74      631.86     64.18 o 
   9   1  18      341.36      384.66     55.25 o 
  10   1  18        1.36      -12.04     17.66 o 
  11   1  18      138.28      187.41     43.96 o 
  12   1  18       73.71      112.51     35.21 o 
  13   1  18       58.78       38.99     31.37 o 
   0   2  18     1420.77     1533.35     70.44 o 
   1   2  18        3.48        9.46      7.68 o 
   2   2  18       93.63      100.70     18.60 o 
   3   2  18      416.26      410.35     41.80 o 
   4   2  18     1171.47     1151.60     46.93 o 
   5   2  18      495.91      528.33     41.40 o 
   6   2  18       63.52      113.63     22.19 o 
   7   2  18     1172.80     1154.70     64.35 o 
   8   2  18      381.30      431.63     52.73 o 
   9   2  18       84.91       58.18     46.16 o 
  10   2  18        0.07       16.07     52.38 o 
  11   2  18       19.45       20.72     20.53 o 
  12   2  18       23.06       15.42     29.03 o 
  13   2  18       22.79       36.03     49.28 o 
   1   3  18     1565.84     1420.39     47.54 o 
   2   3  18        7.10       19.80      5.79 o 
   3   3  18       11.76       19.17     12.93 o 
   4   3  18      993.15      973.08     39.96 o 
   5   3  18      431.15      514.56     31.58 o 
   6   3  18      364.76      349.69     33.98 o 
   7   3  18      331.30      369.77     46.24 o 
   8   3  18        2.76       -3.77     14.98 o 
   9   3  18      351.72      357.57     49.29 o 
  10   3  18        1.38      -10.74     24.12 o 
  11   3  18      130.29       77.15     25.79 o 
  12   3  18       21.53       11.27     15.30 o 
  13   3  18       35.95       19.55     25.24 o 
   0   4  18       90.15       58.49     35.27 o 
   1   4  18      361.93      326.04     46.69 o 
   2   4  18      112.32       65.73     22.21 o 
   3   4  18        7.36      -36.45     36.45 o 
   4   4  18       21.18       14.53      6.47 o 
   5   4  18      190.69      178.28     19.18 o 
   6   4  18      269.38      289.45     35.71 o 
   7   4  18        0.00        2.88     12.47 o 
   8   4  18        1.50       -0.47     10.22 o 
   9   4  18       52.29       49.01     20.25 o 
  10   4  18       48.55       34.99     46.73 o 
  11   4  18        7.69      -12.04     15.79 o 
  12   4  18       42.42       96.87     60.07 o 
   1   5  18      140.08      163.55     36.13 o 
   2   5  18       73.59       84.28     40.91 o 
   3   5  18       55.92       -9.48     29.49 o 
   4   5  18        1.79      -15.56     33.03 o 
   5   5  18       96.00       74.79     38.75 o 
   6   5  18      426.51      457.17     89.61 o 
   7   5  18        0.07       30.86     40.85 o 
   8   5  18       12.31      -17.55     32.18 o 
   9   5  18      642.81      654.78    114.36 o 
  10   5  18      121.20       68.07     44.53 o 
  11   5  18        0.04       48.50     46.73 o 
   0   6  18        5.84       24.15     23.72 o 
   1   6  18      605.37      705.43    110.32 o 
   2   6  18        8.51        0.97     18.21 o 
   3   6  18      443.60      457.61     64.78 o 
   4   6  18       12.99       45.05     30.22 o 
   5   6  18        2.18       51.33     40.29 o 
   6   6  18        0.02       42.53     31.38 o 
   7   6  18       38.48       10.82     23.63 o 
   8   6  18       27.69      -41.39     41.39 o 
   9   6  18      313.60      360.28     91.09 o 
   1   7  18       68.77      119.77     35.86 o 
   2   7  18        5.62        5.67     15.12 o 
   3   7  18      109.49       47.91     22.20 o 
   4   7  18      141.92      107.16     34.86 o 
   5   7  18        1.04       -3.51     21.65 o 
   6   7  18        4.23       38.14     34.24 o 
   7   7  18       96.30      126.08     52.15 o 
   0   8  18       25.21       -2.06     22.87 o 
   1   8  18       25.75       42.20     17.52 o 
   2   8  18       95.42       45.57     58.18 o 
   1   1  19      418.75      396.71     29.02 o 
   2   1  19        3.42        3.18     15.26 o 
   3   1  19     1028.75     1016.36     67.75 o 
   4   1  19       16.66       -2.15     13.68 o 
   5   1  19       54.65       62.62     15.65 o 
   6   1  19        1.87       38.23     22.22 o 
   7   1  19     2520.40     2468.12    122.81 o 
   8   1  19       14.34       14.84     19.50 o 
   9   1  19        3.54       -7.98     38.95 o 
  10   1  19        0.59       10.79     18.00 o 
  11   1  19       73.21       61.51     56.60 o 
  12   1  19       10.32       49.90     25.61 o 
  13   1  19        0.22       28.28     65.31 o 
   0   2  19      561.71      563.80     45.04 o 
   1   2  19     3752.68     3753.04     82.13 o 
   2   2  19       31.53       19.18     18.38 o 
   3   2  19     2525.95     2675.02    106.41 o 
   4   2  19      860.95      821.19     40.69 o 
   5   2  19      908.30      896.96     44.76 o 
   6   2  19      653.03      600.02     46.70 o 
   7   2  19      460.30      439.84     52.48 o 
   8   2  19      104.83       64.63     36.66 o 
   9   2  19      781.10      785.91     73.53 o 
  10   2  19      257.99      284.83     48.47 o 
  11   2  19      107.04      109.20     32.00 o 
  12   2  19      262.50      283.67     69.46 o 
  13   2  19        1.71       -3.69     21.75 o 
   1   3  19      418.12      391.86     21.75 o 
   2   3  19      226.78      242.23     16.22 o 
   3   3  19        0.00        2.31      6.41 o 
   4   3  19     1157.59     1122.73     78.90 o 
   5   3  19       53.26       50.33     10.94 o 
   6   3  19       91.04       94.10     15.20 o 
   7   3  19      303.82      397.44     48.09 o 
   8   3  19        0.39      -32.71     37.21 o 
   9   3  19       15.64       -3.32     13.11 o 
  10   3  19        1.64       -5.90     18.48 o 
  11   3  19      121.33      155.98     36.68 o 
  12   3  19        0.39       -8.81     15.28 o 
   0   4  19      642.48      551.97     89.08 o 
   1   4  19       75.25       76.33     27.41 o 
   2   4  19        0.00       10.11     60.14 o 
   3   4  19       25.59        4.87     27.77 o 
   4   4  19        2.01        1.54      3.98 o 
   5   4  19       38.51       25.36     11.00 o 
   6   4  19        0.35        0.02      8.00 o 
   7   4  19        2.97        9.36     28.69 o 
   8   4  19      116.57       90.17     23.22 o 
   9   4  19       10.25        1.19     10.17 o 
  10   4  19       33.01       47.77     21.02 o 
  11   4  19      111.32      151.84     33.20 o 
   1   5  19      227.51      206.15     41.69 o 
   2   5  19      156.59      136.86     35.63 o 
   3   5  19      176.12      181.88     55.17 o 
   4   5  19      222.24      198.11     60.11 o 
   5   5  19      125.40      105.65     46.37 o 
   6   5  19        0.32       11.20     24.29 o 
   7   5  19       67.60       82.46     44.60 o 
   8   5  19        1.74      -38.99     38.99 o 
   9   5  19       76.23        7.65     35.08 o 
  10   5  19        0.29       -5.96     29.81 o 
   0   6  19        6.04       16.03     24.45 o 
   1   6  19      177.80      172.86     38.51 o 
   2   6  19       91.13      111.35     29.61 o 
   3   6  19        5.05       -7.41     45.35 o 
   4   6  19       63.30       77.27     41.51 o 
   5   6  19      135.96      107.89     44.43 o 
   6   6  19        0.09       52.86     38.60 o 
   7   6  19      350.98      558.38    105.19 o 
   8   6  19       22.88       43.13     34.19 o 
   9   6  19       35.65      107.40     60.73 o 
   1   7  19      128.55      171.75     44.49 o 
   2   7  19       31.10        6.51     16.23 o 
   3   7  19      106.46       47.39     45.16 o 
   4   7  19       25.74       59.69     23.58 o 
   5   7  19        3.30       -0.71     22.24 o 
   6   7  19      178.90      166.26     63.17 o 
   0   0  20       78.99      100.62     30.02 o 
   1   0  20      643.36      659.93     54.54 o 
   2   0  20        1.06      -32.33     32.33 o 
   3   0  20      188.88      188.61     45.46 o 
   4   0  20       17.50       54.82     28.28 o 
   5   0  20     6155.34     5954.38    252.09 o 
   6   0  20     2171.44     2104.59    157.19 o 
   7   0  20      834.51      840.97    103.71 o 
   8   0  20     3508.28     3393.19    216.46 o 
   9   0  20      203.03      210.81     58.22 o 
  10   0  20        0.04       -4.43     23.48 o 
  11   0  20      148.56      137.86     56.19 o 
  12   0  20       16.02       -0.42     25.75 o 
  13   0  20       21.92       41.65     38.25 o 
   1   1  20      321.34      334.26     26.90 o 
   2   1  20       49.46       51.36     13.19 o 
   3   1  20      683.30      623.25     54.63 o 
   4   1  20        7.49       -3.25     13.21 o 
   5   1  20     3725.07     3663.06    139.61 o 
   6   1  20      685.40      687.86     63.66 o 
   7   1  20       50.47       42.06     24.82 o 
   8   1  20      630.66      605.45     64.00 o 
   9   1  20       49.78       28.73     21.81 o 
  10   1  20        7.39       12.21     17.85 o 
  11   1  20       95.74      138.40     37.71 o 
  12   1  20        5.15       13.08     23.96 o 
  13   1  20       75.81       75.53     45.56 o 
   0   2  20     4135.18     4032.75    122.71 o 
   1   2  20        1.26        1.69     10.98 o 
   2   2  20        2.78        2.68     12.49 o 
   3   2  20       48.83       44.79     31.30 o 
   4   2  20     1211.68     1187.66     59.80 o 
   5   2  20      712.90      744.40     49.99 o 
   6   2  20        5.28        5.31     15.42 o 
   7   2  20        8.61       -3.07     16.90 o 
   8   2  20        5.83        3.18     15.65 o 
   9   2  20       30.08       98.89     29.91 o 
  10   2  20        0.05       12.03     39.34 o 
  11   2  20        0.56      -18.81     18.81 o 
  12   2  20       63.97       90.22     30.39 o 
   1   3  20       68.74       71.94     10.82 o 
   2   3  20       55.57       67.36      8.97 o 
   3   3  20      706.12      699.34     30.87 o 
   4   3  20      108.28      113.18     17.89 o 
   5   3  20      285.70      329.32     25.99 o 
   6   3  20       55.78       59.74     16.01 o 
   7   3  20     1624.01     1660.10    119.88 o 
   8   3  20      156.68      143.95     34.48 o 
   9   3  20       19.86        8.18     16.94 o 
  10   3  20       94.81      111.77     30.63 o 
  11   3  20       45.22       99.95     44.19 o 
  12   3  20       31.79       63.25     25.27 o 
   0   4  20      241.40      161.21     47.25 o 
   1   4  20        0.03       22.03     21.10 o 
   2   4  20      910.56      959.23     84.71 o 
   3   4  20      172.45      142.17     43.15 o 
   4   4  20      657.45      610.31     47.09 o 
   5   4  20       26.56       33.40     12.56 o 
   6   4  20        6.29        3.00      8.46 o 
   7   4  20      285.35      374.10     44.22 o 
   8   4  20        0.26      -15.29     16.69 o 
   9   4  20       92.49      149.92     50.02 o 
  10   4  20      277.77      378.89     54.09 o 
  11   4  20       30.78       87.17     51.20 o 
   1   5  20      467.76      470.59     63.20 o 
   2   5  20      271.39      301.13     64.29 o 
   3   5  20       21.86      -19.79     22.78 o 
   4   5  20       54.76       62.18     39.21 o 
   5   5  20       36.43       42.35     35.25 o 
   6   5  20        2.11        0.10     19.18 o 
   7   5  20      281.43      371.20     84.87 o 
   8   5  20      263.06      381.77     87.06 o 
   9   5  20        6.30        0.72     26.24 o 
  10   5  20      326.11      314.54     88.97 o 
   0   6  20       24.39       47.82     35.79 o 
   1   6  20       84.10       46.15     22.49 o 
   2   6  20       60.64       59.16     25.01 o 
   3   6  20      112.49      122.49     34.08 o 
   4   6  20        0.22      -11.26     26.06 o 
   5   6  20        7.91        9.28     28.57 o 
   6   6  20        1.10       23.19     22.07 o 
   7   6  20        3.86       20.42     33.85 o 
   8   6  20       17.74       38.15     38.83 o 
   1   7  20        4.32       74.81     34.86 o 
   2   7  20       33.09       26.23     18.34 o 
   3   7  20        1.58       -1.81     34.98 o 
   4   7  20        0.07       19.19     26.83 o 
   5   7  20       12.52      -15.83     17.22 o 
   1   1  21       58.05       44.49     12.01 o 
   2   1  21      529.88      532.66     39.89 o 
   3   1  21      968.76      923.27     66.84 o 
   4   1  21       20.66       -5.48     15.92 o 
   5   1  21      387.77      360.83     47.01 o 
   6   1  21      160.86      146.99     31.74 o 
   7   1  21      549.62      595.60     68.11 o 
   8   1  21       53.58       44.36     22.03 o 
   9   1  21       27.59       82.55     27.96 o 
  10   1  21        4.96       27.85     21.58 o 
  11   1  21       11.36       21.67     22.36 o 
  12   1  21      105.70      122.36     37.23 o 
   0   2  21      550.85      603.39     48.71 o 
   1   2  21       20.77       43.20     10.85 o 
   2   2  21        1.31       -7.78     11.50 o 
   3   2  21       40.12       41.75     16.58 o 
   4   2  21       48.08       26.06     25.28 o 
   5   2  21      653.43      681.02     48.53 o 
   6   2  21      448.46      444.41     40.51 o 
   7   2  21       69.97       80.16     26.09 o 
   8   2  21        3.57        3.07     18.97 o 
   9   2  21        0.07       -6.78     13.58 o 
  10   2  21       31.10       26.64     39.50 o 
  11   2  21      171.67      180.70     44.64 o 
  12   2  21      113.12      118.77     34.41 o 
   1   3  21        1.43        9.31      6.00 o 
   2   3  21      238.15      211.77     15.38 o 
   3   3  21      279.47      262.48     24.25 o 
   4   3  21      565.33      731.97     41.95 o 
   5   3  21      103.31       94.26     22.20 o 
   6   3  21       92.27       94.38     24.33 o 
   7   3  21       12.59       16.57     24.49 o 
   8   3  21      309.22      276.08     42.24 o 
   9   3  21      301.73      350.60     50.41 o 
  10   3  21        9.20        0.73     24.28 o 
  11   3  21        1.20      -18.34     18.34 o 
   0   4  21     1477.35     1318.51    141.61 o 
   1   4  21      217.73      238.64     43.87 o 
   2   4  21     1535.34     1508.15    108.36 o 
   3   4  21       21.69       23.86      7.22 o 
   4   4  21      176.98      167.86     22.52 o 
   5   4  21       22.45       13.53      8.95 o 
   6   4  21        1.17       41.48     24.81 o 
   7   4  21       30.21       31.25     13.28 o 
   8   4  21      292.61      350.46     83.61 o 
   9   4  21       20.69       75.84     47.93 o 
  10   4  21       49.16      112.83     54.55 o 
  11   4  21       95.61       89.87     49.69 o 
   1   5  21       18.41        1.04     14.35 o 
   2   5  21      145.74      156.89     37.54 o 
   3   5  21        5.45       10.73     40.92 o 
   4   5  21        1.87        5.18     29.27 o 
   5   5  21        8.73       13.82     24.97 o 
   6   5  21        0.61       44.48     23.47 o 
   7   5  21       15.46       58.44     41.04 o 
   8   5  21       34.27      -43.56     43.56 o 
   9   5  21        6.75      -45.22     45.22 o 
   0   6  21      121.16      130.98     54.37 o 
   1   6  21       10.06       -2.48     18.59 o 
   2   6  21        0.59       29.55     36.87 o 
   3   6  21      107.46      185.28     56.20 o 
   4   6  21        9.91       22.92     19.62 o 
   5   6  21        6.06      -24.02     24.02 o 
   6   6  21       17.79       38.74     26.88 o 
   7   6  21       76.55       50.71     42.78 o 
   8   6  21      151.24      244.06     74.90 o 
   1   7  21       45.55       47.18     22.58 o 
   2   7  21       47.96       -2.22     17.15 o 
   3   7  21       83.95       52.43     18.31 o 
   4   7  21       30.88       55.79     28.21 o 
   5   7  21       12.55       40.05     30.55 o 
   0   0  22      129.31       93.89     32.63 o 
   1   0  22     5741.96     5819.92    168.56 o 
   2   0  22     2223.17     2264.49    107.05 o 
   3   0  22      207.37      175.26     45.01 o 
   4   0  22     3760.83     3649.51    197.54 o 
   5   0  22       33.28       48.61     29.68 o 
   6   0  22      362.94      301.60     60.56 o 
   7   0  22       13.74      -14.74     28.31 o 
   8   0  22      420.00      391.38     76.73 o 
   9   0  22      217.33      378.09     77.37 o 
  10   0  22      182.56      194.94     59.90 o 
  11   0  22     1168.94     1163.21    143.51 o 
  12   0  22      165.89      211.01     70.07 o 
   1   1  22      200.31      212.21     22.79 o 
   2   1  22      605.86      581.39     37.84 o 
   3   1  22       10.61       15.77     26.53 o 
   4   1  22       22.48       12.17     15.16 o 
   5   1  22     2172.55     2100.19    109.50 o 
   6   1  22      628.10      668.36     66.21 o 
   7   1  22     1302.25     1173.71     88.25 o 
   8   1  22       23.24       27.62     24.12 o 
   9   1  22       53.93       42.62     23.53 o 
  10   1  22       22.56       55.80     27.59 o 
  11   1  22       76.48      108.80     35.23 o 
  12   1  22       62.53       56.73     41.75 o 
   0   2  22      119.69      129.29     23.50 o 
   1   2  22      669.29      623.86     36.26 o 
   2   2  22      113.05      105.45     19.73 o 
   3   2  22        2.01       -0.11      9.49 o 
   4   2  22       63.26       57.38     19.72 o 
   5   2  22      193.22      178.56     25.12 o 
   6   2  22      577.92      600.48     60.20 o 
   7   2  22      776.61      859.86     81.46 o 
   8   2  22       27.22        5.24     18.81 o 
   9   2  22      200.23      197.78     39.82 o 
  10   2  22      166.31      227.58     61.02 o 
  11   2  22      374.42      439.44     61.57 o 
  12   2  22        0.07       15.34     18.99 o 
   1   3  22      101.29       54.01     13.66 o 
   2   3  22      317.09      296.46     18.91 o 
   3   3  22       78.95       99.22     12.48 o 
   4   3  22      406.56      489.04     46.89 o 
   5   3  22      570.93      570.71     54.38 o 
   6   3  22        1.42       15.22     14.81 o 
   7   3  22        0.00       22.07     16.06 o 
   8   3  22      247.34      358.19     50.04 o 
   9   3  22       73.61       85.14     26.86 o 
  10   3  22       22.75       73.41     24.86 o 
  11   3  22       26.27       68.93     45.83 o 
   0   4  22      313.75      352.29     78.78 o 
   1   4  22       18.68       30.90     19.39 o 
   2   4  22      181.29      214.87     43.28 o 
   3   4  22      281.96      278.87     48.59 o 
   4   4  22        3.24       -7.59     37.98 o 
   5   4  22      204.92      207.18     66.98 o 
   6   4  22       36.70       43.60     31.13 o 
   7   4  22       81.40       98.26     54.72 o 
   8   4  22      302.29      333.28     78.38 o 
   9   4  22       37.11      -39.11     39.11 o 
  10   4  22       93.32      122.05     54.19 o 
   1   5  22       11.07      -20.70     20.73 o 
   2   5  22        1.23       20.36     38.06 o 
   3   5  22       97.22       53.50     19.52 o 
   4   5  22        0.19       53.42     37.09 o 
   5   5  22        1.11       13.17     24.72 o 
   6   5  22      242.35      294.15     77.86 o 
   7   5  22       16.51       60.63     37.15 o 
   8   5  22       26.02       27.49     32.91 o 
   9   5  22        0.89      -41.27     41.27 o 
   0   6  22       65.12       87.18     46.29 o 
   1   6  22        1.36       23.94     22.09 o 
   2   6  22       34.55       39.13     23.71 o 
   3   6  22      204.06      172.10     42.90 o 
   4   6  22        1.47      -18.41     18.41 o 
   5   6  22        1.97       13.61     26.46 o 
   6   6  22       36.06       68.16     48.58 o 
   7   6  22       76.66      107.48     56.36 o 
   1   7  22        0.21       32.68     25.66 o 
   2   7  22        0.10       36.04     21.83 o 
   3   7  22       76.70      115.78     39.30 o 
   4   7  22        2.24      -10.73     17.79 o 
   1   1  23       28.67       57.85     13.22 o 
   2   1  23      300.00      295.23     27.28 o 
   3   1  23      115.45      106.73     25.22 o 
   4   1  23     1704.13     1586.75     93.32 o 
   5   1  23       27.91       25.14     18.37 o 
   6   1  23        4.39       37.95     20.14 o 
   7   1  23       14.00       -6.09     44.98 o 
   8   1  23       34.07        4.38     17.38 o 
   9   1  23       44.91       40.94     23.19 o 
  10   1  23       56.45       75.06     28.46 o 
  11   1  23        2.08        1.09     17.91 o 
  12   1  23       12.44       41.99     26.17 o 
   0   2  23      160.06      134.57     26.15 o 
   1   2  23      524.07      496.11     33.47 o 
   2   2  23      337.13      295.32     26.27 o 
   3   2  23      247.83      224.60     26.17 o 
   4   2  23      901.97      840.89     66.75 o 
   5   2  23      604.65      563.91     56.99 o 
   6   2  23      895.60      996.16     79.19 o 
   7   2  23        8.26       23.41     18.67 o 
   8   2  23      328.80      312.87     47.58 o 
   9   2  23      369.02      320.67     49.52 o 
  10   2  23       11.10       32.35     24.96 o 
  11   2  23       13.18       21.81     28.00 o 
   1   3  23       63.75       38.67     14.02 o 
   2   3  23        8.02       10.69      7.54 o 
   3   3  23       37.56       16.37      9.67 o 
   4   3  23        9.79       16.99      9.34 o 
   5   3  23       58.17       79.40     24.76 o 
   6   3  23      186.99      236.91     37.07 o 
   7   3  23      167.57      236.01     38.76 o 
   8   3  23        2.94        1.16     45.92 o 
   9   3  23        7.24      -14.81     17.57 o 
  10   3  23       34.49       41.74     24.03 o 
  11   3  23        0.34       18.44     33.29 o 
   0   4  23      294.60      352.09     78.89 o 
   1   4  23      247.45      192.86     39.60 o 
   2   4  23       19.46       24.63     16.92 o 
   3   4  23      209.03      219.66     44.06 o 
   4   4  23       58.39       22.81     28.50 o 
   5   4  23      283.79      317.40     79.58 o 
   6   4  23        3.61       74.78     46.09 o 
   7   4  23        3.33       41.76     32.70 o 
   8   4  23       21.26       -2.39     23.37 o 
   9   4  23       80.94      145.86     58.49 o 
  10   4  23      201.61      237.12     77.28 o 
   1   5  23       80.03      100.90     29.62 o 
   2   5  23        1.42        3.54     32.08 o 
   3   5  23      126.47      128.82     37.82 o 
   4   5  23      145.08      173.49     42.63 o 
   5   5  23       13.16        6.04     20.82 o 
   6   5  23       20.95       22.49     37.04 o 
   7   5  23      350.03      530.89    104.22 o 
   8   5  23       33.05       13.49     28.76 o 
   0   6  23       14.09      -32.24     32.24 o 
   1   6  23       15.62       50.13     26.56 o 
   2   6  23       14.65       17.04     51.42 o 
   3   6  23      146.88      145.46     38.93 o 
   4   6  23       34.27        4.69     27.42 o 
   5   6  23        4.74        2.73     35.49 o 
   6   6  23       28.38      104.66     57.73 o 
   1   7  23       39.33       42.42     31.40 o 
   2   7  23       55.05       64.17     44.43 o 
   0   0  24     1098.63     1070.00    107.60 o 
   1   0  24      343.68      319.51     42.48 o 
   2   0  24        0.00       -9.77     16.42 o 
   3   0  24        7.60       -6.01     16.15 o 
   4   0  24        0.09        3.08     27.29 o 
   5   0  24     1371.21     1443.21    134.08 o 
   6   0  24        9.21      -28.11     28.11 o 
   7   0  24        5.37       24.20     35.21 o 
   8   0  24      503.38      508.95     87.53 o 
   9   0  24       11.65       19.56     26.51 o 
  10   0  24      196.66      234.00     65.17 o 
  11   0  24      234.61      271.17     77.57 o 
   1   1  24      256.58      243.91     25.88 o 
   2   1  24      668.40      631.81     41.04 o 
   3   1  24     1038.78     1052.61     61.05 o 
   4   1  24      510.73      485.10     61.57 o 
   5   1  24      303.04      317.67     64.07 o 
   6   1  24     1067.35     1023.75     81.54 o 
   7   1  24        3.98        2.77     18.06 o 
   8   1  24       21.44       12.52     27.89 o 
   9   1  24        0.16      -10.99     19.59 o 
  10   1  24       11.76       41.22     37.15 o 
  11   1  24        0.56       17.12     21.63 o 
   0   2  24     2722.96     2503.05    107.99 o 
   1   2  24       42.72       39.64     12.27 o 
   2   2  24      442.35      427.39     32.33 o 
   3   2  24     1691.89     1720.96     73.65 o 
   4   2  24        0.41       -9.22     12.26 o 
   5   2  24      123.10      133.68     29.16 o 
   6   2  24       82.40       96.64     27.37 o 
   7   2  24       28.23       21.90     16.13 o 
   8   2  24       30.86       17.60     19.81 o 
   9   2  24        7.03       42.63     21.49 o 
  10   2  24      304.23      350.27     54.91 o 
  11   2  24      185.21      258.66     73.95 o 
   1   3  24       43.45       36.96     11.21 o 
   2   3  24      288.28      270.28     36.18 o 
   3   3  24       72.17       82.26     12.26 o 
   4   3  24      172.37      181.68     23.55 o 
   5   3  24        2.21       22.84     18.15 o 
   6   3  24      608.50      584.95     59.26 o 
   7   3  24        4.70        7.29     15.89 o 
   8   3  24        0.00       14.46     18.15 o 
   9   3  24       31.83       12.45     22.01 o 
  10   3  24       62.37      119.67     56.01 o 
   0   4  24      172.54      246.66     66.18 o 
   1   4  24       14.17        7.24     17.27 o 
   2   4  24        8.09       -4.69     39.93 o 
   3   4  24       26.86       -2.88     25.27 o 
   4   4  24       28.26       19.23     30.45 o 
   5   4  24      791.26      894.21    128.78 o 
   6   4  24        0.02      -12.99     28.90 o 
   7   4  24      794.79      908.36    134.88 o 
   8   4  24      191.81      290.78     78.68 o 
   9   4  24        2.60       48.53     26.57 o 
   1   5  24       25.57       36.88     18.54 o 
   2   5  24        0.65       -8.36     16.95 o 
   3   5  24      100.42       53.12     47.86 o 
   4   5  24      380.35      441.79     66.12 o 
   5   5  24       17.68       -1.36     20.51 o 
   6   5  24       42.23       68.16     39.87 o 
   7   5  24       95.57       59.69     38.79 o 
   8   5  24      159.74      237.57     71.70 o 
   0   6  24       95.81       65.15     50.71 o 
   1   6  24       68.86       43.13     42.06 o 
   2   6  24      140.92      179.09     44.85 o 
   3   6  24       64.11       96.60     33.61 o 
   4   6  24        6.92       -1.77     19.71 o 
   5   6  24       18.26      -22.82     22.82 o 
   1   1  25       57.57       41.75     12.04 o 
   2   1  25        4.25       -4.51      9.10 o 
   3   1  25      241.48      226.33     26.17 o 
   4   1  25       71.03       68.08     22.81 o 
   5   1  25       49.43       22.50     31.37 o 
   6   1  25      395.53      428.28     71.04 o 
   7   1  25        1.34      -16.97     28.20 o 
   8   1  25       22.64       42.71     18.76 o 
   9   1  25       16.49        9.95     20.60 o 
  10   1  25        7.96       30.68     23.24 o 
  11   1  25      115.96      154.53     40.60 o 
   0   2  25     1600.43     1526.38     86.27 o 
   1   2  25      186.73      185.24     21.89 o 
   2   2  25      345.28      384.53     31.41 o 
   3   2  25      172.37      197.02     23.44 o 
   4   2  25      104.88       90.65     18.95 o 
   5   2  25       64.11       63.29     22.97 o 
   6   2  25       88.80      126.86     32.27 o 
   7   2  25        1.67       -8.64     18.81 o 
   8   2  25       34.60       49.98     30.33 o 
   9   2  25      104.08       90.25     42.31 o 
  10   2  25      708.07      678.23     97.62 o 
   1   3  25       15.76        8.64      6.00 o 
   2   3  25        0.00        1.78      7.08 o 
   3   3  25      268.34      251.01     23.55 o 
   4   3  25      488.61      410.25     44.85 o 
   5   3  25       54.27       19.92     38.79 o 
   6   3  25      274.91      237.23     38.84 o 
   7   3  25      190.80      303.39     77.62 o 
   8   3  25      147.08       96.50     46.28 o 
   9   3  25       27.27       14.51     28.57 o 
  10   3  25        2.03      -47.78     47.78 o 
   0   4  25      118.27      117.05     51.33 o 
   1   4  25       10.30      -14.01     14.50 o 
   2   4  25       54.93       84.43     31.27 o 
   3   4  25      253.26      301.46     52.36 o 
   4   4  25       13.62      -23.80     23.80 o 
   5   4  25       62.76       26.67     28.59 o 
   6   4  25      228.80      243.36     70.87 o 
   7   4  25      162.03      187.69     68.06 o 
   8   4  25       55.82       -3.37     26.27 o 
   9   4  25        5.14       32.05     27.43 o 
   1   5  25       23.57       -4.89     17.73 o 
   2   5  25        7.00       -7.57     15.14 o 
   3   5  25       74.60       81.64     33.92 o 
   4   5  25        0.67       14.24     17.98 o 
   5   5  25        3.90      -29.52     29.52 o 
   6   5  25      264.29      263.31     76.40 o 
   7   5  25       16.63       32.74     38.83 o 
   0   6  25       75.60       34.50     36.59 o 
   1   6  25      395.72      383.65     65.39 o 
   2   6  25       97.86       31.78     61.41 o 
   3   6  25       39.46       70.92     30.81 o 
   4   6  25        0.00      -18.93     23.69 o 
   0   0  26       23.29       66.64     31.82 o 
   1   0  26     3155.31     2962.75    132.07 o 
   2   0  26      475.24      512.85     55.87 o 
   3   0  26     1149.57     1113.57    118.56 o 
   4   0  26        5.35       14.80     18.27 o 
   5   0  26        0.42       18.75     23.67 o 
   6   0  26      211.50      148.50     46.42 o 
   7   0  26        2.44      -23.18     25.05 o 
   8   0  26       50.14       46.23     35.00 o 
   9   0  26      277.92      336.61     76.73 o 
  10   0  26      169.05      145.81     56.54 o 
   1   1  26      340.44      327.41     30.85 o 
   2   1  26      138.84      140.40     20.69 o 
   3   1  26      233.84      253.02     28.21 o 
   4   1  26      326.81      322.91     45.86 o 
   5   1  26      149.96      158.13     34.19 o 
   6   1  26      147.95      168.16     34.17 o 
   7   1  26        4.78        7.55     48.70 o 
   8   1  26       71.65      125.59     32.63 o 
   9   1  26       35.24       51.64     24.08 o 
  10   1  26       26.27       12.35     60.92 o 
   0   2  26      304.04      286.06     39.06 o 
   1   2  26        0.73       -4.04      7.98 o 
   2   2  26       78.04       96.62     19.91 o 
   3   2  26        3.43      -11.16     11.16 o 
   4   2  26        0.28        3.93      8.87 o 
   5   2  26        9.54       44.77     34.33 o 
   6   2  26       55.04       34.46     19.22 o 
   7   2  26       28.80       18.01     37.72 o 
   8   2  26      256.95      351.09     51.91 o 
   9   2  26        2.25       18.13     16.98 o 
  10   2  26      128.59      167.31     41.34 o 
   1   3  26       15.05       -3.86     19.81 o 
   2   3  26       65.00       83.97     30.40 o 
   3   3  26        0.04      -17.47     17.47 o 
   4   3  26      345.07      256.20     66.43 o 
   5   3  26      318.33      423.00     88.19 o 
   6   3  26      264.20      289.93     76.25 o 
   7   3  26       34.56       47.61     40.39 o 
   8   3  26        0.27       23.39     32.02 o 
   9   3  26      325.26      460.56    100.18 o 
   0   4  26        3.64        5.66     23.96 o 
   1   4  26        7.44      -30.58     58.57 o 
   2   4  26      147.43      141.86     40.26 o 
   3   4  26        3.61        4.36     19.39 o 
   4   4  26      352.80      346.16     58.42 o 
   5   4  26        0.13      -34.39     34.39 o 
   6   4  26       65.21       48.04     41.04 o 
   7   4  26      235.56      287.89     77.41 o 
   8   4  26       10.39        0.12     23.86 o 
   1   5  26      106.02      101.87     65.58 o 
   2   5  26      144.35      201.45     46.67 o 
   3   5  26       37.84       26.33     34.89 o 
   4   5  26        4.23      -17.62     32.29 o 
   5   5  26      161.65      158.74     47.62 o 
   6   5  26      101.46      165.64     66.27 o 
   0   6  26       58.34       15.42     34.82 o 
   1   6  26        0.01      -19.16     23.64 o 
   2   6  26        1.77       -4.26     26.72 o 
   3   6  26       25.86       30.58     31.65 o 
   1   1  27       20.61       24.21     10.43 o 
   2   1  27       11.43        0.87     12.98 o 
   3   1  27      106.53       99.56     18.81 o 
   4   1  27        0.01       -3.68     11.07 o 
   5   1  27        7.11       12.00     28.92 o 
   6   1  27       53.32       78.31     55.08 o 
   7   1  27       45.49       24.97     17.75 o 
   8   1  27       91.38       96.23     32.62 o 
   9   1  27        1.89      -11.52     37.46 o 
  10   1  27       75.53       89.98     34.70 o 
   0   2  27      589.12      632.35     60.02 o 
   1   2  27       52.58       36.69     10.95 o 
   2   2  27        4.24       14.69      8.96 o 
   3   2  27       84.73      126.33     18.93 o 
   4   2  27        7.46        1.03     10.83 o 
   5   2  27      217.26      273.47     42.14 o 
   6   2  27      206.53      243.30     52.38 o 
   7   2  27       86.20       50.71     28.78 o 
   8   2  27       18.78       31.91     62.66 o 
   9   2  27       62.22       37.37     21.13 o 
   1   3  27       91.96       92.71     29.19 o 
   2   3  27      274.30      260.36     47.40 o 
   3   3  27      220.67      235.08     45.98 o 
   4   3  27      384.17      381.78     60.32 o 
   5   3  27       96.23       90.35     45.61 o 
   6   3  27      350.15      308.80     79.95 o 
   7   3  27      377.50      463.43     94.15 o 
   8   3  27       51.76      -14.72     38.95 o 
   0   4  27      531.13      723.38    118.69 o 
   1   4  27      202.12      261.36     51.50 o 
   2   4  27        0.96      -19.82     19.82 o 
   3   4  27      246.55      274.71     50.24 o 
   4   4  27       85.38      114.42     82.78 o 
   5   4  27        2.24       16.26     25.40 o 
   6   4  27       95.54      177.34     65.40 o 
   7   4  27       10.99        6.80     22.31 o 
   1   5  27       75.70      106.11     32.92 o 
   2   5  27       10.82      -19.35     19.35 o 
   3   5  27       94.36       94.51     59.56 o 
   4   5  27       63.95       68.76     26.47 o 
   5   5  27      159.52      167.81     46.00 o 
   0   0  28     1748.84     1604.77    141.58 o 
   1   0  28       76.13       73.71     22.67 o 
   2   0  28      124.73       91.44     22.58 o 
   3   0  28      102.15       78.43     23.63 o 
   4   0  28       14.91        9.69     15.01 o 
   5   0  28        0.12       58.56     24.63 o 
   6   0  28      253.60      191.36     54.01 o 
   7   0  28       39.07       22.46     24.74 o 
   8   0  28        1.01      -40.43     40.43 o 
   9   0  28       75.83       86.20     45.16 o 
   1   1  28       58.65       33.47     10.74 o 
   2   1  28        0.02        6.59      9.99 o 
   3   1  28       98.63       86.71     16.94 o 
   4   1  28        1.52       -0.20     12.88 o 
   5   1  28       81.13       75.29     24.79 o 
   6   1  28       37.02       30.03     15.74 o 
   7   1  28       19.20       -4.51     46.18 o 
   8   1  28        6.89       26.44     28.08 o 
   9   1  28      103.78      116.45     41.19 o 
   0   2  28      444.15      455.06     50.22 o 
   1   2  28        1.66       10.26      9.49 o 
   2   2  28      512.11      507.56     37.99 o 
   3   2  28       65.20       68.43     15.51 o 
   4   2  28       77.70       72.54     25.30 o 
   5   2  28      102.90      108.23     22.44 o 
   6   2  28       10.68       17.84     17.61 o 
   7   2  28       12.48      -15.60     60.33 o 
   8   2  28       18.40      -27.07     31.91 o 
   9   2  28        1.75       23.53     39.19 o 
   1   3  28      356.63      409.83     77.68 o 
   2   3  28      298.06      338.89     55.16 o 
   3   3  28        0.01       -6.54     34.39 o 
   4   3  28      240.94      288.90     54.11 o 
   5   3  28      560.05      606.82    108.11 o 
   6   3  28       13.15       19.84     37.49 o 
   7   3  28        3.63       24.15     37.42 o 
   8   3  28      150.77      178.11     68.19 o 
   0   4  28      124.83       64.61     37.18 o 
   1   4  28      284.99      357.77     61.34 o 
   2   4  28       79.70       76.62     29.01 o 
   3   4  28       41.37        2.07     20.49 o 
   4   4  28       10.82      -26.72     26.72 o 
   5   4  28      146.24      185.17     46.59 o 
   6   4  28        6.60       32.00     32.96 o 
   1   5  28       74.89       98.72     36.11 o 
   2   5  28       33.05       -3.27     44.87 o 
   3   5  28      356.66      350.56     63.40 o 
   4   5  28       41.85        0.46     18.27 o 
   1   1  29       18.65       26.15     20.53 o 
   2   1  29      139.00      143.23     21.97 o 
   3   1  29       28.36       29.60     16.85 o 
   4   1  29       28.91       24.11     13.96 o 
   5   1  29      100.82      127.50     25.61 o 
   6   1  29        6.14       -0.41     13.60 o 
   7   1  29       13.46       -3.83     17.49 o 
   8   1  29      129.30      145.64     35.20 o 
   0   2  29      197.77      206.22     35.67 o 
   1   2  29      129.80       86.72     21.82 o 
   2   2  29      173.76      166.09     28.92 o 
   3   2  29       28.05       30.01     19.92 o 
   4   2  29       35.45       27.99     14.83 o 
   5   2  29        2.62       -6.81     20.72 o 
   6   2  29       40.84      112.72     50.10 o 
   7   2  29       28.65      -21.76     29.75 o 
   8   2  29      234.96      342.71     85.15 o 
   1   3  29       18.92        5.38     32.47 o 
   2   3  29      145.53      155.83     38.83 o 
   3   3  29       49.55       50.13     25.14 o 
   4   3  29      142.34      141.91     77.81 o 
   5   3  29      116.13      140.66     40.11 o 
   6   3  29       82.21       83.73     43.85 o 
   7   3  29       27.04       48.51     40.40 o 
   0   4  29      111.82      205.53     65.07 o 
   1   4  29      305.87      307.14     58.55 o 
   2   4  29       88.61      120.48     33.39 o 
   3   4  29       71.09       39.61     41.77 o 
   4   4  29        0.04      -23.62     23.62 o 
   5   4  29        0.85        2.49     17.95 o 
   1   5  29       36.71       20.04     22.11 o 
   2   5  29       37.53       19.06     21.62 o 
   0   0  30       13.82       19.26     17.31 o 
   1   0  30       11.64        0.97     13.04 o 
   2   0  30       89.87      136.90     29.85 o 
   3   0  30      248.42      284.75     45.09 o 
   4   0  30       16.12        5.92     24.43 o 
   5   0  30        1.75      -16.44     16.80 o 
   6   0  30       25.47       33.43     24.95 o 
   7   0  30       18.85       27.90     29.17 o 
   8   0  30      305.82      422.58     88.52 o 
   1   1  30        2.88       -0.22     13.98 o 
   2   1  30       74.75       57.23     13.31 o 
   3   1  30       72.04       76.72     17.47 o 
   4   1  30       51.23       52.88     14.60 o 
   5   1  30       13.18       -4.47     10.49 o 
   6   1  30       60.70       61.39     25.57 o 
   7   1  30      359.89      380.43     57.02 o 
   0   2  30      169.51      190.77     59.87 o 
   1   2  30      106.17      102.69     30.58 o 
   2   2  30       80.14       88.86     24.00 o 
   3   2  30       17.55        3.97     14.88 o 
   4   2  30        8.14        2.49     16.21 o 
   5   2  30       19.12       25.23     16.84 o 
   6   2  30       21.20       -9.17     23.45 o 
   7   2  30        3.61      -38.07     38.07 o 
   1   3  30        5.25       -8.91     17.07 o 
   2   3  30       11.89       28.94     42.33 o 
   3   3  30      155.84      177.34     56.68 o 
   4   3  30       12.34      -15.68     18.52 o 
   5   3  30        4.52        4.04     26.48 o 
   6   3  30      172.40      163.74     64.07 o 
   0   4  30      265.84      431.16     99.18 o 
   1   4  30        4.66        7.13     32.11 o 
   2   4  30       41.99        8.48     16.29 o 
   3   4  30       67.05       73.97     47.45 o 
   4   4  30       28.04       42.88     27.46 o 
   1   1  31        8.86      -11.85     11.85 o 
   2   1  31      121.37      120.57     21.07 o 
   3   1  31       45.10       47.87     27.18 o 
   4   1  31        0.24       -4.19     10.58 o 
   5   1  31        1.99        0.21     15.53 o 
   6   1  31       38.54        8.97     20.66 o 
   7   1  31      196.61      186.46     41.60 o 
   0   2  31       15.01       46.24     37.33 o 
   1   2  31      177.84      182.91     43.45 o 
   2   2  31       45.25       67.96     25.90 o 
   3   2  31        0.65        2.71     19.85 o 
   4   2  31       89.99      117.45     34.55 o 
   5   2  31       15.48       38.23     25.76 o 
   6   2  31        4.85       24.43     36.40 o 
   1   3  31        0.17      -14.45     43.34 o 
   2   3  31       44.31        2.72     17.50 o 
   3   3  31        5.67       34.85     21.11 o 
   4   3  31       45.78       51.47     31.09 o 
   5   3  31        2.64      -20.26     51.69 o 
   0   4  31       81.81       94.79     50.23 o 
   1   4  31      405.62      598.22     82.47 o 
   2   4  31       77.20       46.24     34.91 o 
   0   0  32       33.82       53.53     32.04 o 
   1   0  32      101.63       91.62     27.93 o 
   2   0  32        6.18       15.57     15.32 o 
   3   0  32        1.33        3.66     20.02 o 
   4   0  32       28.84       16.71     25.31 o 
   5   0  32      241.90      282.39     50.02 o 
   6   0  32       90.92       94.97     39.13 o 
   1   1  32       10.94       -6.17      8.77 o 
   2   1  32        5.70      -10.01     13.11 o 
   3   1  32      131.10      177.11     29.70 o 
   4   1  32        1.43       -8.53     14.40 o 
   5   1  32      170.74      175.58     42.91 o 
   0   2  32      473.01      678.60    111.98 o 
   1   2  32       37.62       35.65     22.25 o 
   2   2  32        0.91       17.33     39.58 o 
   3   2  32        0.09       -3.19     18.21 o 
   4   2  32        9.05        2.06     45.68 o 
   5   2  32       30.41       77.42     34.71 o 
   1   3  32       49.21       66.72     53.66 o 
   2   3  32        6.65      -22.34     59.64 o 
   3   3  32      130.78      171.88     44.49 o 
   1   1  33       72.91       40.62     19.67 o 
   2   1  33        1.57       11.47     17.26 o 
   3   1  33      249.86      285.71     51.12 o 
   4   1  33        0.63       -8.15     21.70 o 
   0   2  33      554.76      701.52    114.94 o 
   1   2  33       20.78       27.79     19.13 o 
   2   2  33      145.54      167.30     42.58 o 
   3   2  33        3.84        4.41     17.83 o 
   0   0  34       33.34       21.17     24.06 o 
   1   0  34      173.24      161.37     40.40 o 
   2   0  34       13.65       15.36     23.76 o 
   3   0  34      153.68      179.54     40.50 o 
   1   1  34       11.94       20.29     48.17 o 
   2   1  34        2.76        4.41     15.92 o 
                                                 
